# Supplementary material for: Comparative Genomics of Mycoplasma: Analysis of Conserved Essential Genes and Diversity of the Pan-Genome
Source: PLoS One. 2012 Apr 20;7(4):e35698. doi: 10.1371/journal.pone.0035698 (PMC3335003; doi:10.1371/journal.pone.0035698)
Supplement: Table S1 — Gene Content Table: Composition of Each Gene Cluster per Genome. (XLS) [file pone.0035698.s002.xls]

## Sheet: strict
Table S1. Gene content table: Composition of each gene clusters per genome
Last modification: Mar 12 2011 by W. Liu	Huazhong Agricultural University
GROUP	GENE	TAXA	KNOWN	UNKNOWN	MERGE	M. hyorhinis HUB-1	M. arthritidis 158L3-1	M. mycoides PG1	M. hyopneumoniae 232	M. hyopneumoniae J	M. hyopneumoniae 7448	M. crocodyli MP145	M. capricolum ATCC 27343	M. agalactiae PG2	M. pneumoniae M129	M. conjunctivae HRC	U. parvum serovar 3 ATCC 700970	M. synoviae 53	U. urealyticum serovar 10 ATCC 33699	M. mobile 163K	M. pulmonis UAB CTIP	U. parvum serovar 3 ATCC 27815	M. gallisepticum str. R(low)	M. penetrans HF-2	M. genitalium G37
ORTHO_GROUP:1000-1	3	3	2	1	0												UU487		NoAnnotation			UPA3_0505
ORTHO_GROUP:100-1	20	20	20	0	0	MHR_0392	MARTH_orf432	MSC_0735	mhp198	MHJ_0180	MHP7448_0184	MCRO_0136	MCAP_0686	MAG5370	MPN_175	MCJ_001410	UU241	MS53_0633	UUR10_0236	MMOB2450	MYPU_5770	UPA3_0249	MGA_0726	MYPE10070	MG_161
ORTHO_GROUP:1001-1	3	2	3	0	0			MSC_1026,MSC_1051				MCRO_0354
ORTHO_GROUP:1002-1	2	2	1	1	0			NoAnnotation					MCAP_0582
ORTHO_GROUP:1003-1	3	3	3	0	0												UU270		UUR10_0267			UPA3_0279
ORTHO_GROUP:1004-1	3	3	3	0	0												UU275		UUR10_0273			UPA3_0285
ORTHO_GROUP:1005-1	3	3	1	2	0				NoAnnotation	NoAnnotation	MHP7448_0448
ORTHO_GROUP:1006-1	3	2	1	2	0			MSC_0791,NoAnnotation					NoAnnotation
ORTHO_GROUP:1007-1	3	2	3	0	0							MCRO_0019												MYPE6210,MYPE6900
ORTHO_GROUP:1008-1	3	3	3	0	0			MSC_0646					MCAP_0618											MYPE4540
ORTHO_GROUP:1009-1	3	3	3	0	0										MPN_047								MGA_0428		MG_037
ORTHO_GROUP:10-1	19	18	19	0	0	MHR_0363,MHR_0356	MARTH_orf611	MSC_0237	mhp520	MHJ_0522	MHP7448_0521	MCRO_0619	MCAP_0193	MAG1240	MPN_197	MCJ_004450	UU065	MS53_0350	UUR10_0071	MMOB1990	MYPU_3210	UPA3_0064			MG_183
ORTHO_GROUP:1010-1	3	3	2	1	0			MSC_0051					MCAP_0762						NoAnnotation
ORTHO_GROUP:101-1	20	20	20	0	0	MHR_0248	MARTH_orf800	MSC_0006	mhp270	MHJ_0106	MHP7448_0109	MCRO_0655	MCAP_0041	MAG7370	MPN_003	MCJ_000550	UU081	MS53_0684	UUR10_0087	MMOB1010	MYPU_7390	UPA3_0080	MGA_0616	MYPE30	MG_003
ORTHO_GROUP:1011-1	3	2	3	0	0										MPN_048,MPN_049										MG_096
ORTHO_GROUP:1012-1	3	3	3	0	0				mhp355	MHJ_0337	MHP7448_0344
ORTHO_GROUP:1013-1	3	3	2	1	0												UU425		NoAnnotation			UPA3_0444
ORTHO_GROUP:1014-1	3	3	2	1	0	MHR_0630						NoAnnotation									MYPU_0850
ORTHO_GROUP:1015-1	3	3	1	2	0												NoAnnotation		UUR10_0045			NoAnnotation
ORTHO_GROUP:1016-1	3	3	3	0	0				mhp183	MHJ_0194	MHP7448_0198
ORTHO_GROUP:1017-1	3	3	3	0	0												UU183		UUR10_0174			UPA3_0190
ORTHO_GROUP:1018-1	3	3	3	0	0				mhp262	MHJ_0114	MHP7448_0118
ORTHO_GROUP:1019-1	3	3	3	0	0										MPN_529								MGA_0869		MG_353
ORTHO_GROUP:10-2	4	4	4	0	0												UU521		UUR10_0610			UPA3_0558		MYPE2820
ORTHO_GROUP:1020-1	3	3	3	0	0												UU517		UUR10_0604			UPA3_0554
ORTHO_GROUP:102-1	20	20	20	0	0	MHR_0560	MARTH_orf525	MSC_0160	mhp540	MHJ_0524	MHP7448_0523	MCRO_0041	MCAP_0154	MAG3200	MPN_665	MCJ_005530	UU522	MS53_0667	UUR10_0611	MMOB2240	MYPU_4050	UPA3_0559	MGA_1033	MYPE320	MG_451
ORTHO_GROUP:1021-1	3	3	3	0	0							MCRO_0020											MGA_0115	MYPE2190
ORTHO_GROUP:1022-1	3	2	2	0	1			MSC_0875,MSC_0863					NoAnnotation
ORTHO_GROUP:1023-1	3	3	1	1	1				mhp642	NoAnnotation	NoAnnotation
ORTHO_GROUP:1024-1	2	2	1	0	1			MSC_0309+MSC_0310					MCAP_0265
ORTHO_GROUP:1025-1	3	3	2	0	1												UU474		NoAnnotation			UPA3_0492
ORTHO_GROUP:1026-1	3	3	3	0	0		MARTH_orf343										UU063					UPA3_0062
ORTHO_GROUP:1027-1	3	3	3	0	0												UU219		UUR10_0213			UPA3_0226
ORTHO_GROUP:1028-1	3	3	2	1	0												UU480		NoAnnotation			UPA3_0498
ORTHO_GROUP:1029-1	3	3	3	0	0												UU564		UUR10_0660			UPA3_0602
ORTHO_GROUP:1030-1	3	3	3	0	0								MCAP_0571	MAG3860		MCJ_002010
ORTHO_GROUP:103-1	20	20	20	0	0	MHR_0221	MARTH_orf046	MSC_0887	mhp053	MHJ_0047	MHP7448_0051	MCRO_0368	MCAP_0082	MAG3540	MPN_600	MCJ_006480	UU132	MS53_0407	UUR10_0147	MMOB2110	MYPU_2680	UPA3_0138	MGA_1172	MYPE600	MG_401
ORTHO_GROUP:1031-1	3	3	3	0	0				mhp240	MHJ_0138	MHP7448_0142
ORTHO_GROUP:1032-1	3	3	3	0	0				mhp007	MHJ_0007	MHP7448_0007
ORTHO_GROUP:1033-1	3	2	3	0	0										MPN_436									MYPE6970,MYPE7010
ORTHO_GROUP:1034-1	3	3	3	0	0										MPN_337								MGA_0002		MG_241
ORTHO_GROUP:1035-1	3	3	3	0	0												UU489		UUR10_0559			UPA3_0507
ORTHO_GROUP:1036-1	3	3	3	0	0												UU440		UUR10_0649			UPA3_0460
ORTHO_GROUP:1037-1	3	3	3	0	0				mhp147	MHJ_0225	MHP7448_0231
ORTHO_GROUP:1038-1	3	3	3	0	0			MSC_0437					MCAP_0534							MMOB0840
ORTHO_GROUP:1039-1	3	3	3	0	0												UU497		UUR10_0552			UPA3_0514
ORTHO_GROUP:1040-1	3	3	3	0	0											MCJ_003500		MS53_0471					MGA_0562
ORTHO_GROUP:104-1	20	20	20	0	0	MHR_0406	MARTH_orf342	MSC_0105	mhp065	MHJ_0058	MHP7448_0062	MCRO_0095	MCAP_0060	MAG4990	MPN_328	MCJ_001130	UU306	MS53_0125	UUR10_0310	MMOB5480	MYPU_6210	UPA3_0321	MGA_1293	MYPE1190	MG_235
ORTHO_GROUP:1041-1	3	3	3	0	0												UU202		UUR10_0192			UPA3_0208
ORTHO_GROUP:1042-1	3	3	3	0	0												UU316		UUR10_0321			UPA3_0331
ORTHO_GROUP:1043-1	3	3	2	1	0			NoAnnotation					MCAP_0124								MYPU_5360
ORTHO_GROUP:1044-1	3	3	3	0	0				mhp326	MHJ_0305	MHP7448_0313
ORTHO_GROUP:1045-1	3	3	1	2	0				mhp592	NoAnnotation	NoAnnotation
ORTHO_GROUP:1046-1	3	1	3	0	0											MCJ_003670,MCJ_003660,MCJ_003690
ORTHO_GROUP:1047-1	2	2	1	0	1			MSC_0472+MSC_0473					MCAP_0498
ORTHO_GROUP:1048-1	3	3	2	1	0												UU424.1		NoAnnotation			UPA3_0443
ORTHO_GROUP:1049-1	3	3	3	0	0				mhp292	MHJ_0085	MHP7448_0332
ORTHO_GROUP:1050-1	3	3	3	0	0												UU299		UUR10_0296			UPA3_0307
ORTHO_GROUP:105-1	20	20	20	0	0	MHR_0563	MARTH_orf240	MSC_0893	mhp543	MHJ_0527	MHP7448_0526	MCRO_0224	MCAP_0076	MAG3660	MPN_033	MCJ_005560	UU116	MS53_0309	UUR10_0130	MMOB5380	MYPU_3150	UPA3_0122	MGA_1159	MYPE10300	MG_030
ORTHO_GROUP:1051-1	3	3	3	0	0				mhp271	MHJ_0105	MHP7448_0108
ORTHO_GROUP:1052-1	3	3	3	0	0									MAG2740	MPN_564									MYPE4620
ORTHO_GROUP:1053-1	3	3	3	0	0												UU061		UUR10_0068			UPA3_0060
ORTHO_GROUP:1054-1	3	3	3	0	0				mhp530		MHP7448_0417					MCJ_003620
ORTHO_GROUP:1055-1	3	2	3	0	0		MARTH_orf551,MARTH_orf535																	MYPE7250
ORTHO_GROUP:1056-1	3	3	3	0	0												UU319		UUR10_0325			UPA3_0334
ORTHO_GROUP:1057-1	3	1	1	2	0										NoAnnotation
ORTHO_GROUP:1058-1	2	1	1	0	1		MARTH_orf142,MARTH_orf571+MARTH_orf573
ORTHO_GROUP:1059-1	3	3	3	0	0												UU172		UUR10_0163			UPA3_0179
ORTHO_GROUP:1060-1	3	3	3	0	0												UU025		UUR10_0025			UPA3_0025
ORTHO_GROUP:106-1	20	20	20	0	0	MHR_0518	MARTH_orf005	MSC_0483	mhp259	MHJ_0118	MHP7448_0122	MCRO_0653	MCAP_0488	MAG0970	MPN_624	MCJ_006970	UU209.1	MS53_0066	UUR10_0201	MMOB4150	MYPU_6960	UPA3_0216	MGA_0253	MYPE4030	MG_426
ORTHO_GROUP:1061-1	3	3	3	0	0												UU016		UUR10_0016			UPA3_0016
ORTHO_GROUP:1062-1	3	3	3	0	0				mhp021	MHJ_0018	MHP7448_0019
ORTHO_GROUP:1063-1	3	3	3	0	0			MSC_0683					MCAP_0636			MCJ_003560
ORTHO_GROUP:1064-1	3	1	2	1	0			NoAnnotation
ORTHO_GROUP:1065-1	3	3	3	0	0										MPN_329								MGA_1295		MG_236
ORTHO_GROUP:1066-1	3	3	3	0	0			MSC_0691					MCAP_0646											MYPE1200
ORTHO_GROUP:1067-1	3	3	3	0	0			MSC_0375					MCAP_0613	MAG1470
ORTHO_GROUP:1068-1	3	3	3	0	0				mhp547	MHJ_0531	MHP7448_0530
ORTHO_GROUP:1069-1	3	3	3	0	0	MHR_0193						MCRO_0721									MYPU_6420
ORTHO_GROUP:1070-1	3	3	2	1	0												UU156		NoAnnotation			UPA3_0164
ORTHO_GROUP:107-1	20	20	20	0	0	MHR_0124	MARTH_orf386	MSC_0713	mhp672	MHJ_0651	MHP7448_0651	MCRO_0428	MCAP_0663	MAG4550	MPN_617	MCJ_000300	UU577	MS53_0076	UUR10_0677	MMOB2290	MYPU_4950	UPA3_0616	MGA_1154	MYPE810	MG_418
ORTHO_GROUP:1071-1	3	3	3	0	0												UU027		UUR10_0027			UPA3_0027
ORTHO_GROUP:1072-1	3	3	2	1	0												UU151		NoAnnotation			UPA3_0159
ORTHO_GROUP:1073-1	3	3	2	1	0		MARTH_orf398					NoAnnotation						MS53_0344
ORTHO_GROUP:1074-1	3	3	3	0	0										MPN_554								MGA_0924		MG_376
ORTHO_GROUP:1075-1	3	3	2	1	0												UU404		NoAnnotation			UPA3_0420
ORTHO_GROUP:1076-1	3	3	2	1	0												UU163		NoAnnotation			UPA3_0170
ORTHO_GROUP:1077-1	3	3	3	0	0				mhp586	MHJ_0568	MHP7448_0570
ORTHO_GROUP:1078-1	3	3	3	0	0				mhp521		MHP7448_0424					MCJ_003520
ORTHO_GROUP:1079-1	3	3	2	1	0												UU380		NoAnnotation			UPA3_0396
ORTHO_GROUP:1080-1	3	3	1	2	0				mhp155	NoAnnotation	NoAnnotation
ORTHO_GROUP:108-1	20	20	20	0	0	MHR_0416	MARTH_orf009	MSC_0577	mhp652	MHJ_0632	MHP7448_0631	MCRO_0519	MCAP_0402	MAG7220	MPN_299	MCJ_001230	UU344	MS53_0097	UUR10_0351	MMOB4780	MYPU_1140	UPA3_0360	MGA_0039	MYPE370	MG_212
ORTHO_GROUP:1081-1	2	2	1	0	1			MSC_0936+MSC_0937					MCAP_0780
ORTHO_GROUP:1082-1	3	3	3	0	0			MSC_0961					MCAP_0113											MYPE8850
ORTHO_GROUP:1083-1	3	3	3	0	0				mhp354	MHJ_0335	MHP7448_0342
ORTHO_GROUP:1084-1	3	3	2	1	0				NoAnnotation	MHJ_0546	MHP7448_0543
ORTHO_GROUP:1085-1	3	3	3	0	0												UU273		UUR10_0271			UPA3_0283
ORTHO_GROUP:1086-1	3	3	3	0	0										MPN_664								MGA_1034		MG_450
ORTHO_GROUP:1087-1	3	3	3	0	0				mhp319	MHJ_0298	MHP7448_0306
ORTHO_GROUP:1088-1	3	3	2	1	0														NoAnnotation	MMOB1030	MYPU_2110
ORTHO_GROUP:1089-1	3	3	2	1	0												UU378		NoAnnotation			UPA3_0394
ORTHO_GROUP:1090-1	3	3	2	1	0												UU159		NoAnnotation			UPA3_0167
ORTHO_GROUP:109-1	20	20	20	0	0	MHR_0222	MARTH_orf047	MSC_0886	mhp054	MHJ_0048	MHP7448_0052	MCRO_0367	MCAP_0083	MAG3550	MPN_599	MCJ_006470	UU130	MS53_0406	UUR10_0145	MMOB2090	MYPU_2670	UPA3_0136	MGA_1174	MYPE610	MG_400
ORTHO_GROUP:1091-1	2	2	1	0	1										MPN_588+MPN_591										MG_395
ORTHO_GROUP:1092-1	3	3	3	0	0										MPN_403								MGA_1027		MG_284
ORTHO_GROUP:1093-1	3	3	3	0	0				mhp336	MHJ_0314	MHP7448_0088
ORTHO_GROUP:1094-1	3	1	3	0	0																			MYPE5950,MYPE5960,MYPE5980
ORTHO_GROUP:1095-1	3	3	1	2	0				mhp401	NoAnnotation	NoAnnotation
ORTHO_GROUP:1096-1	3	3	2	1	0												UU434		NoAnnotation			UPA3_0453
ORTHO_GROUP:1097-1	3	3	2	1	0					NoAnnotation													MGA_1287	MYPE7530
ORTHO_GROUP:1098-1	3	2	3	0	0			MSC_0795,MSC_0807					MCAP_0734
ORTHO_GROUP:1099-1	3	3	3	0	0			MSC_0616					MCAP_0363											MYPE5240
ORTHO_GROUP:1-1	55	2	39	0	16			MSC_0332,NoAnnotation	mhp580+mhp581
ORTHO_GROUP:1100-1	3	3	1	2	0				mhp420	NoAnnotation	NoAnnotation
ORTHO_GROUP:110-1	20	20	20	0	0	MHR_0117	MARTH_orf112	MSC_0952	mhp675	MHJ_0654	MHP7448_0654	MCRO_0011	MCAP_0104	MAG1870	MPN_073	MCJ_000270	UU193	MS53_0150	UUR10_0183	MMOB5660	MYPU_1270	UPA3_0199	MGA_0348	MYPE9450	MG_058
ORTHO_GROUP:1101-2	2	2	2	0	0					MHJ_0332						MCJ_005760
ORTHO_GROUP:1102-1	3	3	2	1	0				mhp645		NoAnnotation					MCJ_005520
ORTHO_GROUP:1103-1	3	3	3	0	0				mhp487	MHJ_0486	MHP7448_0489
ORTHO_GROUP:1104-1	3	3	3	0	0	MHR_0435		MSC_0539					MCAP_0434
ORTHO_GROUP:1105-1	3	3	2	1	0												UU395		NoAnnotation			UPA3_0411
ORTHO_GROUP:1106-1	3	3	3	0	0							MCRO_0701					UU096					UPA3_0099
ORTHO_GROUP:1107-1	3	3	2	1	0												UU473		NoAnnotation			UPA3_0491
ORTHO_GROUP:1108-1	2	2	1	0	1			MSC_0103+MSC_0104					MCAP_0059
ORTHO_GROUP:1109-1	3	3	3	0	0				mhp517	MHJ_0519	MHP7448_0519
ORTHO_GROUP:11-1	15	15	15	0	0	MHR_0365	MARTH_orf277	MSC_0372	mhp431	MHJ_0426	MHP7448_0428		MCAP_0610			MCJ_003120	UU586		UUR10_0690	MMOB5530	MYPU_5110	UPA3_0625	MGA_0666	MYPE770
ORTHO_GROUP:1110-1	3	3	1	2	0				mhp442	NoAnnotation	NoAnnotation
ORTHO_GROUP:111-1	20	20	20	0	0	MHR_0376	MARTH_orf409	MSC_0720	mhp214	MHJ_0163	MHP7448_0167	MCRO_0157	MCAP_0669	MAG5190	MPN_192	MCJ_001560	UU258	MS53_0573	UUR10_0253	MMOB2620	MYPU_5600	UPA3_0266	MGA_0441	MYPE9910	MG_178
ORTHO_GROUP:1111-1	3	3	2	1	0		MARTH_orf501					MCRO_0104						NoAnnotation
ORTHO_GROUP:1112-1	3	3	2	1	0												UU420		NoAnnotation			UPA3_0438
ORTHO_GROUP:1113-1	3	3	2	1	0			MSC_0383					MCAP_0604						NoAnnotation
ORTHO_GROUP:1114-1	3	3	3	0	0				mhp507	MHJ_0507	MHP7448_0510
ORTHO_GROUP:1116-1	3	3	3	0	0				mhp272	MHJ_0104	MHP7448_0107
ORTHO_GROUP:1117-1	3	3	3	0	0										MPN_574								MGA_0153		MG_393
ORTHO_GROUP:1118-1	3	1	1	2	0										MPN_593,NoAnnotation
ORTHO_GROUP:1119-1	3	3	1	2	0				mhp291	NoAnnotation	NoAnnotation
ORTHO_GROUP:11-2	7	7	7	0	0							MCRO_0582		MAG1930	MPN_082	MCJ_001100		MS53_0181						MYPE4510	MG_066
ORTHO_GROUP:1120-1	3	3	3	0	0		MARTH_orf874					MCRO_0533		MAG1920
ORTHO_GROUP:112-1	12	12	12	0	0	MHR_0653	MARTH_orf256	MSC_0618				MCRO_0101	MCAP_0359	MAG2940		MCJ_003470	UU054	MS53_0464	UUR10_0059		MYPU_6990	UPA3_0053
ORTHO_GROUP:1121-1	3	2	2	1	0		MARTH_orf539,MARTH_orf560					NoAnnotation
ORTHO_GROUP:112-2	7	7	6	0	1		MARTH_orf498		mhp476	MHJ_0475	NoAnnotation							MS53_0160		MMOB2960			MGA_0491
ORTHO_GROUP:1122-1	3	3	2	1	0												UU160		NoAnnotation			UPA3_0168
ORTHO_GROUP:1123-1	3	3	3	0	0										MPN_567								MGA_0205		MG_386
ORTHO_GROUP:1124-1	3	3	2	1	0												UU100		NoAnnotation			UPA3_0103
ORTHO_GROUP:1125-1	3	2	3	0	0	MHR_0043,MHR_0249														MMOB2980
ORTHO_GROUP:1126-1	3	1	3	0	0							MCRO_0712,MCRO_0713,MCRO_0711
ORTHO_GROUP:1127-1	3	3	3	0	0				mhp445	MHJ_0441	MHP7448_0443
ORTHO_GROUP:1128-1	3	3	3	0	0			MSC_0779					MCAP_0726	MAG3300
ORTHO_GROUP:1129-1	3	3	2	1	0	NoAnnotation														MMOB6250				MYPE1640
ORTHO_GROUP:1130-1	3	3	3	0	0				mhp145	MHJ_0227	MHP7448_0234
ORTHO_GROUP:113-1	20	20	20	0	0	MHR_0398	MARTH_orf439	MSC_0741	mhp191	MHJ_0186	MHP7448_0190	MCRO_0129	MCAP_0692	MAG5420	MPN_169	MCJ_001350	UU235	MS53_0639	UUR10_0230	MMOB2390	MYPU_5840	UPA3_0243	MGA_0714	MYPE10130	MG_155
ORTHO_GROUP:1131-1	3	3	1	2	0				NoAnnotation	MHJ_0338	NoAnnotation
ORTHO_GROUP:1132-1	3	3	3	0	0												UU032		UUR10_0034			UPA3_0032
ORTHO_GROUP:1133-1	3	3	3	0	0				mhp682	MHJ_0661	MHP7448_0661
ORTHO_GROUP:1134-1	3	2	3	0	0										MPN_111,MPN_108									MYPE5590
ORTHO_GROUP:1135-1	3	3	3	0	0				mhp695	MHJ_0672	MHP7448_0674
ORTHO_GROUP:1136-1	3	3	2	1	0												UU485		NoAnnotation			UPA3_0503
ORTHO_GROUP:1138-1	3	2	3	0	0			MSC_1021,MSC_1046					MCAP_0311
ORTHO_GROUP:1139-1	3	3	3	0	0		MARTH_orf023	MSC_0554					MCAP_0420
ORTHO_GROUP:1140-1	3	3	3	0	0				mhp696	MHJ_0673	MHP7448_0675
ORTHO_GROUP:114-1	20	20	20	0	0	MHR_0441	MARTH_orf510	MSC_0938	mhp281	MHJ_0095	MHP7448_0098	MCRO_0649	MCAP_0779	MAG0910	MPN_240	MCJ_005260	UU074	MS53_0596	UUR10_0080	MMOB1840	MYPU_7130	UPA3_0073	MGA_0124	MYPE9330	MG_102
ORTHO_GROUP:1141-1	3	3	2	1	0												UU152		NoAnnotation			UPA3_0160
ORTHO_GROUP:1142-1	3	3	1	2	0				NoAnnotation	NoAnnotation	MHP7448_0220
ORTHO_GROUP:1143-1	3	3	3	0	0												UU138		UUR10_0154			UPA3_0144
ORTHO_GROUP:1144-1	3	1	3	0	0																MYPU_3960,MYPU_3970,MYPU_3980
ORTHO_GROUP:1145-1	3	3	3	0	0			MSC_0295					MCAP_0250											MYPE9870
ORTHO_GROUP:1146-1	3	3	3	0	0				mhp178	MHJ_0199	MHP7448_0203
ORTHO_GROUP:1147-1	2	1	1	0	1		MARTH_orf809,MARTH_orf826+MARTH_orf827
ORTHO_GROUP:1148-1	3	3	2	1	0												UU432		NoAnnotation			UPA3_0451
ORTHO_GROUP:1149-1	2	2	1	0	1															MMOB1650	MYPU_2330+MYPU_2340
ORTHO_GROUP:1150-1	2	1	1	0	1																		MGA_0943,MGA_1117+MGA_1119
ORTHO_GROUP:115-1	20	20	20	0	0	MHR_0534	MARTH_orf853	MSC_0954	mhp177	MHJ_0200	MHP7448_0204	MCRO_0776	MCAP_0105	MAG7470	MPN_221	MCJ_003060	UU078	MS53_0616	UUR10_0084	MMOB5410	MYPU_7810	UPA3_0077	MGA_0506	MYPE1450	MG_083
ORTHO_GROUP:1151-1	3	3	3	0	0												UU504		UUR10_0583			UPA3_0533
ORTHO_GROUP:1152-1	3	3	3	0	0		MARTH_orf448					MCRO_0568		MAG1230
ORTHO_GROUP:1153-1	2	1	1	0	1										MPN_085,MPN_086+MPN_087
ORTHO_GROUP:1154-1	3	2	2	1	0															MMOB5700,NoAnnotation	MYPU_5200
ORTHO_GROUP:1155-1	3	1	3	0	0																			MYPE2250,MYPE7830,MYPE4220
ORTHO_GROUP:1156-1	3	3	3	0	0							MCRO_0327						MS53_0474					MGA_1079
ORTHO_GROUP:1157-1	3	2	3	0	0			MSC_1020,MSC_1045					MCAP_0859
ORTHO_GROUP:1158-1	3	3	3	0	0												UU593		UUR10_0698			UPA3_0633
ORTHO_GROUP:1159-1	3	3	3	0	0												UU290		UUR10_0287			UPA3_0299
ORTHO_GROUP:1160-1	3	3	3	0	0	MHR_0552						MCRO_0728									MYPU_6320
ORTHO_GROUP:116-1	20	20	20	0	0	MHR_0313	MARTH_orf635	MSC_0462	mhp226	MHJ_0152	MHP7448_0156	MCRO_0112	MCAP_0507	MAG1170	MPN_568	MCJ_002760	UU491	MS53_0387	UUR10_0562	MMOB3460	MYPU_3800	UPA3_0509	MGA_0018	MYPE3370	MG_387
ORTHO_GROUP:1161-1	3	3	3	0	0				mhp360	MHJ_0344	MHP7448_0349
ORTHO_GROUP:1162-1	3	3	3	0	0												UU070		UUR10_0076			UPA3_0069
ORTHO_GROUP:1163-1	3	3	1	2	0				mhp160	NoAnnotation	NoAnnotation
ORTHO_GROUP:1164-1	3	3	3	0	0												UU261		UUR10_0257			UPA3_0269
ORTHO_GROUP:1165-1	3	1	2	1	0							MCRO_0532,NoAnnotation
ORTHO_GROUP:1166-1	3	3	3	0	0				mhp328	MHJ_0307	MHP7448_0315
ORTHO_GROUP:1167-1	3	3	3	0	0			MSC_0625					MCAP_0352	MAG2870
ORTHO_GROUP:1168-1	3	1	3	0	0																			MYPE7910,MYPE7930,MYPE7920
ORTHO_GROUP:1169-1	2	2	1	0	1			MSC_0710+MSC_0711					MCAP_0661
ORTHO_GROUP:1170-1	3	3	1	2	0												NoAnnotation		UUR10_0031			NoAnnotation
ORTHO_GROUP:117-1	20	20	20	0	0	MHR_0603	MARTH_orf703	MSC_0358	mhp609	MHJ_0590	MHP7448_0590	MCRO_0383	MCAP_0342	MAG3430	MPN_265	MCJ_006680	UU175	MS53_0169	UUR10_0166	MMOB5010	MYPU_7450	UPA3_0182	MGA_0293	MYPE4580	MG_126
ORTHO_GROUP:1171-1	3	3	2	1	0				mhp403	MHJ_0402	NoAnnotation
ORTHO_GROUP:1172-1	2	2	1	0	1										MPN_613+MPN_614										MG_525
ORTHO_GROUP:1173-1	3	3	3	0	0												UU360		UUR10_0369			UPA3_0376
ORTHO_GROUP:1174-1	2	2	1	0	1		MARTH_orf579							MAG2490+MAG2500
ORTHO_GROUP:1175-1	3	3	3	0	0												UU361		UUR10_0370			UPA3_0377
ORTHO_GROUP:1176-1	3	3	3	0	0												UU556		UUR10_0652			UPA3_0594
ORTHO_GROUP:1177-1	3	3	1	2	0				mhp185	NoAnnotation	NoAnnotation
ORTHO_GROUP:1178-1	3	3	3	0	0							MCRO_0222						MS53_0657					MGA_1138
ORTHO_GROUP:1179-1	3	3	3	0	0				mhp443	MHJ_0437	MHP7448_0439
ORTHO_GROUP:1180-1	3	3	3	0	0												UU359		UUR10_0368			UPA3_0375
ORTHO_GROUP:118-1	20	20	20	0	0	MHR_0401	MARTH_orf442	MSC_0744	mhp188	MHJ_0189	MHP7448_0193	MCRO_0126	MCAP_0695	MAG5450	MPN_166	MCJ_001320	UU232	MS53_0642	UUR10_0227	MMOB2360	MYPU_5870	UPA3_0240	MGA_0710	MYPE10170	MG_152
ORTHO_GROUP:1181-1	3	2	3	0	0			MSC_0580					MCAP_0401,MCAP_0398
ORTHO_GROUP:1182-1	3	3	3	0	0												UU165.2		UUR10_0389			UPA3_0173
ORTHO_GROUP:1183-1	3	1	3	0	0																			MYPE7650,MYPE4230,MYPE5260
ORTHO_GROUP:1184-1	3	3	3	0	0				mhp142	MHJ_0230	MHP7448_0238
ORTHO_GROUP:1185-1	3	3	1	2	0				mhp081	NoAnnotation	NoAnnotation
ORTHO_GROUP:1186-1	3	3	3	0	0				mhp618	MHJ_0601	MHP7448_0599
ORTHO_GROUP:1187-1	3	3	2	1	0												UU416		NoAnnotation			UPA3_0434
ORTHO_GROUP:1188-1	3	3	2	1	0							MCRO_0479						NoAnnotation		MMOB4460
ORTHO_GROUP:1189-1	3	3	2	1	0												UU422		NoAnnotation			UPA3_0440
ORTHO_GROUP:1190-1	3	3	3	0	0										MPN_453								MGA_0932		MG_318
ORTHO_GROUP:119-1	20	20	20	0	0	MHR_0396	MARTH_orf436	MSC_0739	mhp194	MHJ_0184	MHP7448_0188	MCRO_0132	MCAP_0690	MAG5400	MPN_171	MCJ_001370	UU237	MS53_0637	UUR10_0232	MMOB2410	MYPU_5810	UPA3_0245	MGA_0717	MYPE10090	MG_157
ORTHO_GROUP:1191-1	3	3	3	0	0		MARTH_orf097	MSC_0279					MCAP_0238
ORTHO_GROUP:1192-1	3	3	3	0	0				mhp357	MHJ_0340	MHP7448_0345
ORTHO_GROUP:1193-1	3	3	2	1	0												UU429		NoAnnotation			UPA3_0448
ORTHO_GROUP:1194-1	3	3	2	1	0												UU435		NoAnnotation			UPA3_0455
ORTHO_GROUP:1195-1	3	3	2	1	0												UU472		NoAnnotation			UPA3_0490
ORTHO_GROUP:1196-1	3	3	3	0	0												UU573		UUR10_0673			UPA3_0612
ORTHO_GROUP:1197-1	3	3	1	2	0				mhp560	NoAnnotation	NoAnnotation
ORTHO_GROUP:1198-1	3	3	3	0	0												UU030		UUR10_0030			UPA3_0030
ORTHO_GROUP:1199-1	3	3	3	0	0			MSC_0897					MCAP_0072	MAG2960
ORTHO_GROUP:120-1	20	20	20	0	0	MHR_0393	MARTH_orf433	MSC_0736	mhp197	MHJ_0181	MHP7448_0185	MCRO_0135	MCAP_0687	MAG5380	MPN_174	MCJ_001400	UU240	MS53_0634	UUR10_0235	MMOB2440	MYPU_5780	UPA3_0248	MGA_0725	MYPE10080	MG_160
ORTHO_GROUP:1201-1	3	3	3	0	0				mhp286	MHJ_0090	MHP7448_0093
ORTHO_GROUP:1202-1	3	3	3	0	0				mhp170	MHJ_0207	MHP7448_0211
ORTHO_GROUP:1203-1	3	3	3	0	0					MHJ_0331	MHP7448_0339					MCJ_005750
ORTHO_GROUP:1204-1	3	3	3	0	0				mhp350	MHJ_0330	MHP7448_0338
ORTHO_GROUP:1205-1	2	1	1	0	1																MYPU_6260,MYPU_0640+MYPU_0650
ORTHO_GROUP:1206-1	3	3	3	0	0										MPN_316								MGA_0028		MG_223
ORTHO_GROUP:1207-1	2	2	1	0	1			MSC_0665+MSC_0667					MCAP_0304
ORTHO_GROUP:1208-1	2	2	1	0	1			MSC_0287+MSC_0288					MCAP_0243
ORTHO_GROUP:1209-1	3	3	3	0	0				mhp069	MHJ_0061	MHP7448_0065
ORTHO_GROUP:12-1	6	6	6	0	0	MHR_0267	MARTH_orf847					MCRO_0231		MAG2990				MS53_0544			MYPU_7680
ORTHO_GROUP:1210-1	3	3	3	0	0										MPN_612								MGA_0754		MG_414
ORTHO_GROUP:121-1	20	20	20	0	0	MHR_0369	MARTH_orf515	MSC_0583	mhp457	MHJ_0455	MHP7448_0458	MCRO_0697	MCAP_0395	MAG6750	MPN_292	MCJ_004600	UU313	MS53_0595	UUR10_0318	MMOB3260	MYPU_2980	UPA3_0328	MGA_0996	MYPE1310	MG_209
ORTHO_GROUP:1211-1	3	3	3	0	0												UU309		UUR10_0313			UPA3_0324
ORTHO_GROUP:1212-1	3	3	1	2	0				NoAnnotation	NoAnnotation	MHP7448_0446
ORTHO_GROUP:1213-1	3	3	3	0	0												UU294		UUR10_0291			UPA3_0302
ORTHO_GROUP:1214-1	3	3	1	2	0				NoAnnotation	MHJ_0283	NoAnnotation
ORTHO_GROUP:1215-1	3	3	3	0	0										MPN_233								MGA_0416		MG_095
ORTHO_GROUP:1216-1	3	3	3	0	0		MARTH_orf366											MS53_0328		MMOB3730
ORTHO_GROUP:1217-1	3	3	3	0	0				mhp332	MHJ_0311	MHP7448_0318
ORTHO_GROUP:1218-1	3	3	2	1	0												UU147		NoAnnotation			UPA3_0155
ORTHO_GROUP:1219-1	3	3	3	0	0										MPN_028					MMOB4090					MG_025
ORTHO_GROUP:12-2	15	15	14	0	1			MSC_0769	mhp418	MHJ_0416	MHP7448_0403		MCAP_0717		MPN_340+MPN_341	MCJ_002700	UU501		UUR10_0577	MMOB4890	MYPU_6980	UPA3_0527	MGA_1313	MYPE8910	MG_244
ORTHO_GROUP:1220-1	3	3	3	0	0				mhp261	MHJ_0116	MHP7448_0120
ORTHO_GROUP:122-1	20	20	19	1	0	MHR_0378	MARTH_orf412	MSC_0722	mhp212	MHJ_0165	MHP7448_0169	MCRO_0155	MCAP_0671	MAG5210	MPN_190	MCJ_001540	UU256	MS53_0575	UUR10_0251	MMOB2600	MYPU_5620	UPA3_0264	MGA_0445	MYPE9930	MG_176
ORTHO_GROUP:1221-1	3	3	3	0	0												UU326		UUR10_0333			UPA3_0341
ORTHO_GROUP:1222-1	3	3	3	0	0				mhp020	MHJ_0017	MHP7448_0018
ORTHO_GROUP:1223-1	3	3	3	0	0												UU028		UUR10_0028			UPA3_0028
ORTHO_GROUP:1224-1	3	3	3	0	0												UU218		UUR10_0212			UPA3_0225
ORTHO_GROUP:1225-1	3	3	3	0	0				mhp144	MHJ_0228	MHP7448_0235
ORTHO_GROUP:1226-1	3	3	2	1	0												UU396		NoAnnotation			UPA3_0412
ORTHO_GROUP:1227-1	3	3	3	0	0												UU165		UUR10_0390			UPA3_0172
ORTHO_GROUP:1228-1	3	3	1	2	0				mhp668	NoAnnotation	NoAnnotation
ORTHO_GROUP:1229-1	3	3	3	0	0												UU357		UUR10_0366			UPA3_0373
ORTHO_GROUP:1230-1	3	3	3	0	0												UU179		UUR10_0170			UPA3_0186
ORTHO_GROUP:123-1	20	20	20	0	0	MHR_0399	MARTH_orf440	MSC_0742	mhp190	MHJ_0187	MHP7448_0191	MCRO_0128	MCAP_0693	MAG5430	MPN_168	MCJ_001340	UU234	MS53_0640	UUR10_0229	MMOB2380	MYPU_5850	UPA3_0242	MGA_0712	MYPE10150	MG_154
ORTHO_GROUP:1231-1	3	3	3	0	0							MCRO_0414		MAG3170				MS53_0450
ORTHO_GROUP:1232-1	3	3	3	0	0							MCRO_0223						MS53_0658					MGA_1140
ORTHO_GROUP:1233-1	3	3	3	0	0				mhp148	MHJ_0224	MHP7448_0230
ORTHO_GROUP:1234-1	3	3	3	0	0				mhp579	MHJ_0562	MHP7448_0567
ORTHO_GROUP:1235-1	3	3	2	1	0												UU433		NoAnnotation			UPA3_0452
ORTHO_GROUP:1236-1	3	3	3	0	0				mhp561	MHJ_0547	MHP7448_0544
ORTHO_GROUP:1237-1	2	2	1	0	1				mhp091+mhp092	MHJ_0280
ORTHO_GROUP:1238-1	3	3	3	0	0												UU358		UUR10_0367			UPA3_0374
ORTHO_GROUP:1239-1	2	1	1	0	1													MS53_0316,MS53_0313+MS53_0315
ORTHO_GROUP:1240-1	3	3	3	0	0				mhp260	MHJ_0117	MHP7448_0121
ORTHO_GROUP:124-1	20	20	20	0	0	MHR_0232	MARTH_orf171	MSC_0709	mhp667	MHJ_0647	MHP7448_0647	MCRO_0226	MCAP_0659	MAG3640	MPN_384	MCJ_001690	UU371	MS53_0311	UUR10_0380	MMOB5390	MYPU_0930	UPA3_0387	MGA_0087	MYPE3890	MG_266
ORTHO_GROUP:1241-1	2	2	1	0	1			MSC_0040+MSC_0041					MCAP_0015
ORTHO_GROUP:1242-1	3	3	3	0	0										MPN_295								MGA_1189		MG_480
ORTHO_GROUP:1243-1	3	3	1	2	0				mhp383	NoAnnotation	NoAnnotation
ORTHO_GROUP:1244-1	3	3	3	0	0				mhp584	MHJ_0566	MHP7448_0564
ORTHO_GROUP:1245-1	3	3	2	1	0								MCAP_0563	NoAnnotation							MYPU_3850
ORTHO_GROUP:1246-1	3	3	2	0	1			MSC_0838					MCAP_0344	NoAnnotation
ORTHO_GROUP:1247-1	3	3	3	0	0							MCRO_0567		MAG5830				MS53_0370
ORTHO_GROUP:1248-1	3	1	3	0	0																			MYPE950,MYPE9070,MYPE9080
ORTHO_GROUP:1249-1	3	3	3	0	0										MPN_002								MGA_0617		MG_002
ORTHO_GROUP:1250-1	3	3	2	1	0												UU408		NoAnnotation			UPA3_0425
ORTHO_GROUP:125-1	20	20	20	0	0	MHR_0144	MARTH_orf392	MSC_0334	mhp138	MHJ_0234	MHP7448_0242	MCRO_0380	MCAP_0324	MAG4500	MPN_045	MCJ_005800	UU285	MS53_0437	UUR10_0283	MMOB2730	MYPU_3330	UPA3_0295	MGA_0947	MYPE2860	MG_035
ORTHO_GROUP:1251-1	3	3	3	0	0												UU520		UUR10_0609			UPA3_0557
ORTHO_GROUP:1252-1	3	3	2	1	0												UU451		NoAnnotation			UPA3_0470
ORTHO_GROUP:1253-1	3	3	3	0	0				mhp149	MHJ_0223	MHP7448_0229
ORTHO_GROUP:1254-1	3	1	3	0	0																			MYPE4470,MYPE5050,MYPE7690
ORTHO_GROUP:1255-1	3	1	3	0	0								MCAP_0433,MCAP_0432,MCAP_0431
ORTHO_GROUP:1256-1	3	3	3	0	0										MPN_523								MGA_0913		MG_348
ORTHO_GROUP:1257-1	3	3	3	0	0												UU189		UUR10_0180			UPA3_0196
ORTHO_GROUP:1258-1	3	3	3	0	0										MPN_447								MGA_0306		MG_312
ORTHO_GROUP:1259-1	3	3	2	1	0												UU399		NoAnnotation			UPA3_0415
ORTHO_GROUP:1260-1	3	3	3	0	0				mhp684	MHJ_0663	MHP7448_0663
ORTHO_GROUP:126-1	20	20	20	0	0	MHR_0443	MARTH_orf512	MSC_0943	mhp288	MHJ_0088	MHP7448_0091	MCRO_0646	MCAP_0774	MAG3790	MPN_619	MCJ_006650	UU102	MS53_0022	UUR10_0110	MMOB1810	MYPU_7100	UPA3_0105	MGA_0778	MYPE9100	MG_421
ORTHO_GROUP:1261-1	3	3	3	0	0												UU505		UUR10_0584			UPA3_0534
ORTHO_GROUP:1262-1	3	3	3	0	0				mhp320	MHJ_0299	MHP7448_0307
ORTHO_GROUP:1263-1	3	3	3	0	0												UU164		UUR10_0391			UPA3_0171
ORTHO_GROUP:1264-1	3	3	3	0	0				mhp151	MHJ_0221	MHP7448_0227
ORTHO_GROUP:1265-1	3	3	3	0	0												UU023		UUR10_0023			UPA3_0023
ORTHO_GROUP:1266-1	3	3	3	0	0												UU094		UUR10_0106			UPA3_0095
ORTHO_GROUP:1267-1	3	3	3	0	0										MPN_552								MGA_0927		MG_374
ORTHO_GROUP:1268-1	3	3	3	0	0												UU067		UUR10_0073			UPA3_0066
ORTHO_GROUP:1269-1	3	3	2	1	0												UU428		NoAnnotation			UPA3_0447
ORTHO_GROUP:1270-1	3	2	3	0	0			MSC_0840																MYPE4560,MYPE4550
ORTHO_GROUP:127-1	20	20	19	1	0	MHR_0145	MARTH_orf393	MSC_0333	mhp137	MHJ_0235	MHP7448_0243	NoAnnotation	MCAP_0323	MAG4490	MPN_046	MCJ_005790	UU286	MS53_0436	UUR10_0284	MMOB2740	MYPU_3320	UPA3_0296	MGA_0948	MYPE2870	MG_036
ORTHO_GROUP:1271-1	3	3	3	0	0			MSC_0477					MCAP_0494	MAG6450
ORTHO_GROUP:1272-1	3	3	3	0	0										MPN_454								MGA_0957		MG_319
ORTHO_GROUP:1273-1	3	3	3	0	0			MSC_0849					MCAP_0766											MYPE5820
ORTHO_GROUP:1274-1	3	3	2	0	1												UU578		NoAnnotation			UPA3_0617
ORTHO_GROUP:1275-1	3	3	3	0	0												UU574		UUR10_0674			UPA3_0613
ORTHO_GROUP:1276-1	3	3	3	0	0				mhp358	MHJ_0341	MHP7448_0346
ORTHO_GROUP:1277-1	3	1	3	0	0											MCJ_002210,MCJ_002120,MCJ_002270
ORTHO_GROUP:1278-1	3	3	3	0	0												UU572		UUR10_0672			UPA3_0611
ORTHO_GROUP:1279-1	3	3	3	0	0												UU127		UUR10_0142			UPA3_0133
ORTHO_GROUP:1280-1	3	3	3	0	0												UU012		UUR10_0012			UPA3_0012
ORTHO_GROUP:128-1	20	20	20	0	0	MHR_0502	MARTH_orf312	MSC_0159	mhp083	MHJ_0071	MHP7448_0075	MCRO_0691	MCAP_0153	MAG5920	MPN_227	MCJ_002100	UU523	MS53_0047	UUR10_0612	MMOB3670	MYPU_4280	UPA3_0560	MGA_0260	MYPE310	MG_089
ORTHO_GROUP:1281-1	3	3	3	0	0				mhp150	MHJ_0222	MHP7448_0228
ORTHO_GROUP:1282-1	2	2	1	0	1		MARTH_orf082+MARTH_orf083																	MYPE1860
ORTHO_GROUP:1283-1	3	3	3	0	0			MSC_0353					MCAP_0337							MMOB1490
ORTHO_GROUP:1284-1	3	1	1	2	0										MPN_103,NoAnnotation
ORTHO_GROUP:1285-1	3	3	3	0	0				mhp037	MHJ_0032	MHP7448_0036
ORTHO_GROUP:1286-1	3	3	3	0	0		MARTH_orf287					MCRO_0675						MS53_0065
ORTHO_GROUP:1287-1	3	3	3	0	0										MPN_625								MGA_0252		MG_427
ORTHO_GROUP:1288-1	3	3	3	0	0				mhp108	MHJ_0263	MHP7448_0271
ORTHO_GROUP:1289-1	3	3	3	0	0				mhp273	MHJ_0103	MHP7448_0106
ORTHO_GROUP:1290-1	3	3	2	1	0												UU158		NoAnnotation			UPA3_0166
ORTHO_GROUP:129-1	20	20	20	0	0	MHR_0424	MARTH_orf718	MSC_0306	mhp230	MHJ_0148	MHP7448_0152	MCRO_0306	MCAP_0261	MAG2130	MPN_249	MCJ_006300	UU217	MS53_0120	UUR10_0211	MMOB5600	MYPU_6840	UPA3_0224	MGA_0458	MYPE9050	MG_110
ORTHO_GROUP:1291-1	3	3	3	0	0										MPN_477								MGA_0901		MG_331
ORTHO_GROUP:1292-1	3	3	1	2	0				mhp344	NoAnnotation	NoAnnotation
ORTHO_GROUP:1293-1	3	2	3	0	0		MARTH_orf321					MCRO_0446,MCRO_0445
ORTHO_GROUP:1294-1	3	3	1	2	0				NoAnnotation	NoAnnotation	MHP7448_0666
ORTHO_GROUP:1295-1	3	3	3	0	0												UU031		UUR10_0033			UPA3_0031
ORTHO_GROUP:1296-1	3	3	3	0	0			MSC_0547					MCAP_0425	MAG3400
ORTHO_GROUP:1297-1	3	3	3	0	0				mhp643	MHJ_0624	MHP7448_0623
ORTHO_GROUP:1298-1	3	1	3	0	0									MAG1510,MAG3590,MAG3600
ORTHO_GROUP:1299-1	2	2	1	0	1			MSC_0536+MSC_0537					MCAP_0435
ORTHO_GROUP:130-1	20	20	20	0	0	MHR_0054	MARTH_orf211	MSC_1007	mhp637	MHJ_0619	MHP7448_0618	MCRO_0330	MCAP_0068	MAG6180	MPN_539	MCJ_006850	UU011	MS53_0421	UUR10_0011	MMOB5340	MYPU_2890	UPA3_0011	MGA_0874	MYPE5730	MG_362
ORTHO_GROUP:1301-1	3	3	3	0	0										MPN_330								MGA_1296		MG_237
ORTHO_GROUP:1302-1	3	3	3	0	0				mhp578	MHJ_0565	MHP7448_0560
ORTHO_GROUP:1303-1	3	3	2	1	0												NoAnnotation		UUR10_0582			UPA3_0532
ORTHO_GROUP:1305-1	3	3	3	0	0				mhp140	MHJ_0232	MHP7448_0240
ORTHO_GROUP:1306-1	2	2	1	0	1			MSC_0589+MSC_0590					MCAP_0389
ORTHO_GROUP:1307-1	3	3	3	0	0										MPN_444								MGA_0319		MG_309
ORTHO_GROUP:1308-1	3	1	3	0	0									MAG7080,MAG7070,MAG7060
ORTHO_GROUP:1309-1	3	3	3	0	0	MHR_0366										MCJ_002470								MYPE2220
ORTHO_GROUP:13-1	14	14	14	0	0	MHR_0110	MARTH_orf374		mhp114	MHJ_0257	MHP7448_0265	MCRO_0682	MCAP_0666	MAG5160	MPN_431	MCJ_004690		MS53_0661		MMOB4310	MYPU_3880				MG_302
ORTHO_GROUP:1310-1	3	2	1	2	0			NoAnnotation						MAG6510
ORTHO_GROUP:131-1	20	20	20	0	0	MHR_0270	MARTH_orf850	MSC_0080	mhp416	MHJ_0414	MHP7448_0401	MCRO_0234	MCAP_0824	MAG3020	MPN_252	MCJ_002680	UU365	MS53_0422	UUR10_0374	MMOB5070	MYPU_7710	UPA3_0381	MGA_1065	MYPE4040	MG_113
ORTHO_GROUP:1311-1	3	3	2	1	0												UU148		NoAnnotation			UPA3_0156
ORTHO_GROUP:1312-1	3	2	1	2	0			NoAnnotation					NoAnnotation
ORTHO_GROUP:1313-1	3	3	3	0	0	MHR_0629						MCRO_0714									MYPU_0680
ORTHO_GROUP:1314-1	3	3	3	0	0										MPN_517								MGA_1110		MG_342
ORTHO_GROUP:1315-1	3	2	3	0	0			MSC_0186,MSC_0668					MCAP_0305
ORTHO_GROUP:1316-1	3	3	3	0	0												UU356		UUR10_0363			UPA3_0372
ORTHO_GROUP:1317-1	3	3	3	0	0				mhp353	MHJ_0334	MHP7448_0341
ORTHO_GROUP:1318-1	3	3	3	0	0			MSC_0850					MCAP_0767											MYPE5830
ORTHO_GROUP:1319-1	3	3	3	0	0												UU546		UUR10_0637			UPA3_0583
ORTHO_GROUP:13-2	8	8	8	0	0			MSC_0716							MPN_195		UU537		UUR10_0629			UPA3_0575	MGA_0351	MYPE9750	MG_181
ORTHO_GROUP:1320-1	3	3	2	1	0												UU481		NoAnnotation			UPA3_0499
ORTHO_GROUP:132-1	20	20	20	0	0	MHR_0561	MARTH_orf627	MSC_0454	mhp541	MHJ_0525	MHP7448_0524	MCRO_0227	MCAP_0516	MAG3630	MPN_332	MCJ_005540	UU348	MS53_0312	UUR10_0355	MMOB2680	MYPU_5190	UPA3_0364	MGA_1299	MYPE6910	MG_239
ORTHO_GROUP:1321-1	3	3	3	0	0				mhp310	MHJ_0288	MHP7448_0297
ORTHO_GROUP:1322-1	3	3	2	1	0												UU155		NoAnnotation			UPA3_0163
ORTHO_GROUP:1323-1	3	2	2	0	1			MSC_0192,MSC_0659						MAG6440+MAG6470
ORTHO_GROUP:1324-1	3	2	3	0	0																		MGA_0093	MYPE4810,MYPE9500
ORTHO_GROUP:1325-1	3	3	3	0	0	MHR_0197						MCRO_0725									MYPU_6380
ORTHO_GROUP:1326-1	2	2	1	0	1			MSC_0753+MSC_0754					MCAP_0699
ORTHO_GROUP:1327-1	3	3	2	1	0												UU401		NoAnnotation			UPA3_0417
ORTHO_GROUP:1328-1	3	3	2	1	0												UU157		NoAnnotation			UPA3_0165
ORTHO_GROUP:1329-1	3	3	3	0	0				mhp327	MHJ_0306	MHP7448_0314
ORTHO_GROUP:1330-1	3	3	3	0	0							MCRO_0685		MAG6620							MYPU_6950
ORTHO_GROUP:133-1	20	20	19	1	0	MHR_0068	MARTH_orf303	MSC_0408	mhp075	MHJ_0066	MHP7448_0070	MCRO_0660	MCAP_0577	MAG7240	MPN_475	MCJ_002320	UU383	MS53_0142	NoAnnotation	MMOB4830	MYPU_0880	UPA3_0399	MGA_0898	MYPE2290	MG_329
ORTHO_GROUP:1331-1	3	3	1	1	1				NoAnnotation	MHJ_0343	NoAnnotation
ORTHO_GROUP:1332-1	3	3	3	0	0												UU042		UUR10_0047			UPA3_0041
ORTHO_GROUP:1333-1	3	3	3	0	0										MPN_031								MGA_0213		MG_028
ORTHO_GROUP:1334-1	3	3	2	1	0												UU400		NoAnnotation			UPA3_0416
ORTHO_GROUP:1335-1	3	3	3	0	0												UU022		UUR10_0022			UPA3_0022
ORTHO_GROUP:1336-1	3	3	2	1	0				NoAnnotation	MHJ_0313	MHP7448_0321
ORTHO_GROUP:1337-1	3	3	3	0	0												UU170		UUR10_0385			UPA3_0177
ORTHO_GROUP:1338-1	3	3	2	1	0				mhp402	MHJ_0401	NoAnnotation
ORTHO_GROUP:1339-1	3	1	3	0	0																			MYPE2140,MYPE2150,MYPE2160
ORTHO_GROUP:1340-1	3	3	3	0	0		MARTH_orf137	MSC_0827					MCAP_0754
ORTHO_GROUP:134-1	20	20	20	0	0	MHR_0243	MARTH_orf093	MSC_0962	mhp657	MHJ_0637	MHP7448_0637	MCRO_0108	MCAP_0114	MAG0440	MPN_067	MCJ_001790	UU581	MS53_0361	UUR10_0685	MMOB1450	MYPU_1820	UPA3_0620	MGA_0473	MYPE8840	MG_054
ORTHO_GROUP:1341-1	3	3	3	0	0												UU208		UUR10_0199			UPA3_0214
ORTHO_GROUP:1342-1	3	2	3	0	0			MSC_0794,MSC_0806					MCAP_0733
ORTHO_GROUP:1343-1	3	3	1	2	0				mhp068	NoAnnotation	NoAnnotation
ORTHO_GROUP:1344-1	2	2	1	0	1																		MGA_0789	MYPE2540+MYPE2545
ORTHO_GROUP:1345-1	3	3	2	0	1	MHR_0200+MHR_0201													UUR10_0041		MYPU_0840
ORTHO_GROUP:1346-1	3	3	3	0	0												UU549		UUR10_0640			UPA3_0586
ORTHO_GROUP:1347-1	3	3	3	0	0							MCRO_0613		MAG5530				MS53_0417
ORTHO_GROUP:1348-1	3	3	3	0	0										MPN_683									MYPE3490	MG_467
ORTHO_GROUP:1349-1	3	3	3	0	0												UU097		UUR10_0107			UPA3_0100
ORTHO_GROUP:1350-1	3	3	2	1	0														NoAnnotation	MMOB1020	MYPU_2160
ORTHO_GROUP:135-1	20	20	20	0	0	MHR_0567	MARTH_orf154	MSC_0089	mhp295	MHJ_0082	MHP7448_0086	MCRO_0387	MCAP_0045	MAG2730	MPN_210	MCJ_005620	UU119	MS53_0128	UUR10_0134	MMOB0860	MYPU_1040	UPA3_0125	MGA_0670	MYPE5470	MG_072
ORTHO_GROUP:1351-1	3	3	3	0	0										MPN_423								MGA_0430		MG_296
ORTHO_GROUP:1352-1	3	3	2	1	0												NoAnnotation		UUR10_0272			UPA3_0284
ORTHO_GROUP:1353-1	3	3	3	0	0												UU133		UUR10_0148			UPA3_0139
ORTHO_GROUP:1354-1	3	3	1	2	0												NoAnnotation		UUR10_0151			NoAnnotation
ORTHO_GROUP:1355-1	3	3	3	0	0												UU331		UUR10_0338			UPA3_0347
ORTHO_GROUP:1356-1	2	2	1	0	1			MSC_0819+MSC_0820					MCAP_0739
ORTHO_GROUP:1357-1	3	1	2	1	0							MCRO_0044,NoAnnotation
ORTHO_GROUP:1358-1	3	1	1	2	0											NoAnnotation
ORTHO_GROUP:1359-1	3	3	3	0	0												UU101		UUR10_0109			UPA3_0104
ORTHO_GROUP:1360-1	3	3	2	1	0		MARTH_orf667					NoAnnotation									MYPU_2740
ORTHO_GROUP:136-1	20	20	20	0	0	MHR_0239	MARTH_orf132	MSC_0959	mhp661	MHJ_0641	MHP7448_0641	MCRO_0599	MCAP_0110	MAG0400	MPN_356	MCJ_001750	UU123	MS53_0357	UUR10_0138	MMOB1480	MYPU_1770	UPA3_0129	MGA_0533	MYPE220	MG_253
ORTHO_GROUP:1361-1	3	3	3	0	0										MPN_452								MGA_0928		MG_317
ORTHO_GROUP:1362-1	3	3	2	1	0												UU430		NoAnnotation			UPA3_0449
ORTHO_GROUP:1363-1	3	3	2	1	0												UU146		NoAnnotation			UPA3_0154
ORTHO_GROUP:1364-1	3	3	3	0	0				mhp429	MHJ_0424	MHP7448_0411
ORTHO_GROUP:1365-1	3	3	3	0	0				mhp349	MHJ_0328	MHP7448_0337
ORTHO_GROUP:1366-1	3	3	3	0	0				mhp489	MHJ_0488	MHP7448_0491
ORTHO_GROUP:1367-1	3	3	2	0	1												UU455		NoAnnotation			UPA3_0474
ORTHO_GROUP:1368-1	3	3	2	1	0				mhp335	NoAnnotation	MHP7448_0320
ORTHO_GROUP:1369-1	3	3	2	1	0												UU431		NoAnnotation			UPA3_0450
ORTHO_GROUP:1370-1	3	3	3	0	0										MPN_297								MGA_0042		MG_211
ORTHO_GROUP:137-1	20	20	19	1	0	MHR_0216	MARTH_orf186	MSC_0549	mhp047	MHJ_0041	MHP7448_0045	MCRO_0452	MCAP_0423	MAG0740	MPN_537	MCJ_006530	UU437	MS53_0320	NoAnnotation	MMOB2750	MYPU_1880	UPA3_0457	MGA_0344	MYPE1490	MG_360
ORTHO_GROUP:1371-1	3	3	2	1	0												UU403		NoAnnotation			UPA3_0419
ORTHO_GROUP:1372-1	3	3	3	0	0				mhp461	MHJ_0460	MHP7448_0463
ORTHO_GROUP:1373-1	3	3	3	0	0				mhp342	MHJ_0321	MHP7448_0329
ORTHO_GROUP:1374-1	3	3	3	0	0												UU499		UUR10_0567			UPA3_0516
ORTHO_GROUP:1375-1	3	3	3	0	0										MPN_626								MGA_0765		MG_428
ORTHO_GROUP:1376-1	3	3	3	0	0				mhp334	MHJ_0312	MHP7448_0319
ORTHO_GROUP:1377-1	3	3	3	0	0												UU366		UUR10_0375			UPA3_0382
ORTHO_GROUP:1378-1	3	3	3	0	0												UU024		UUR10_0024			UPA3_0024
ORTHO_GROUP:1379-1	3	3	2	1	0										MPN_377								MGA_1047		NoAnnotation
ORTHO_GROUP:1380-1	3	3	1	2	0				NoAnnotation	NoAnnotation	MHP7448_0447
ORTHO_GROUP:138-1	20	20	19	1	0	MHR_0423	MARTH_orf719	MSC_0305	mhp231	MHJ_0147	MHP7448_0151	MCRO_0307	MCAP_0260	MAG2140	MPN_251	MCJ_006310	UU456	MS53_0119	NoAnnotation	MMOB5610	MYPU_6830	UPA3_0475	MGA_0455	MYPE3050	MG_112
ORTHO_GROUP:1381-1	3	3	3	0	0										MPN_405								MGA_1031		MG_286
ORTHO_GROUP:1382-1	3	3	3	0	0												UU519		UUR10_0608			UPA3_0556
ORTHO_GROUP:1383-1	3	3	2	1	0												UU150		NoAnnotation			UPA3_0158
ORTHO_GROUP:1384-1	3	3	2	1	0							NoAnnotation		MAG1960				MS53_0176
ORTHO_GROUP:1385-1	3	3	1	1	1				mhp308	NoAnnotation	NoAnnotation
ORTHO_GROUP:1386-1	3	3	3	0	0												UU111		UUR10_0121			UPA3_0114
ORTHO_GROUP:1387-1	3	3	2	1	0				mhp290	MHJ_0086	NoAnnotation
ORTHO_GROUP:1388-1	3	3	3	0	0										MPN_107	MCJ_005000								MYPE5600
ORTHO_GROUP:1389-1	3	3	3	0	0												UU139		UUR10_0155			UPA3_0145
ORTHO_GROUP:1390-1	2	1	1	0	1																		MGA_0879,MGA_0889+MGA_0892
ORTHO_GROUP:139-1	20	20	20	0	0	MHR_0436	MARTH_orf530	MSC_0678	mhp488	MHJ_0487	MHP7448_0490	MCRO_0456	MCAP_0631	MAG5860	MPN_429	MCJ_002910	UU279	MS53_0114	UUR10_0277	MMOB4530	MYPU_2460	UPA3_0289	MGA_1187	MYPE8160	MG_300
ORTHO_GROUP:1391-1	3	3	3	0	0												UU343		UUR10_0350			UPA3_0359
ORTHO_GROUP:1392-1	3	3	3	0	0												UU353		UUR10_0360			UPA3_0369
ORTHO_GROUP:1393-1	3	3	3	0	0												UU516		UUR10_0603			UPA3_0553
ORTHO_GROUP:1394-1	3	3	2	1	0										NoAnnotation								MGA_0820		MG_477
ORTHO_GROUP:1395-1	3	3	3	0	0				mhp619	MHJ_0602	MHP7448_0600
ORTHO_GROUP:1396-1	3	3	3	0	0				mhp616	MHJ_0596	MHP7448_0596
ORTHO_GROUP:1397-1	3	3	3	0	0				mhp022	MHJ_0019	MHP7448_0020
ORTHO_GROUP:1398-1	3	3	3	0	0												UU334		UUR10_0341			UPA3_0350
ORTHO_GROUP:1399-1	3	3	3	0	0				mhp318	MHJ_0297	MHP7448_0305
ORTHO_GROUP:1400-1	3	3	3	0	0												UU341		UUR10_0348			UPA3_0357
ORTHO_GROUP:140-1	4	4	4	0	0		MARTH_orf502											MS53_0468		MMOB3000	MYPU_4460
ORTHO_GROUP:1401-1	3	2	2	1	0			NoAnnotation						MAG3370,MAG3380
ORTHO_GROUP:140-2	16	16	16	0	0	MHR_0656	MARTH_orf252	MSC_0622	mhp480	MHJ_0479	MHP7448_0482	MCRO_0105	MCAP_0355	MAG2900		MCJ_003430	UU050	MS53_0157	UUR10_0055		MYPU_5020	UPA3_0049	MGA_0482
ORTHO_GROUP:1402-1	3	3	3	0	0										MPN_396								MGA_0954		MG_277
ORTHO_GROUP:1403-1	3	3	2	1	0												NoAnnotation		UUR10_0661			UPA3_0603
ORTHO_GROUP:1404-1	2	2	1	0	1			MSC_0705+MSC_0706					MCAP_0656
ORTHO_GROUP:1405-1	3	3	3	0	0										MPN_668								MGA_1142		MG_454
ORTHO_GROUP:1406-1	3	1	3	0	0													MS53_0035,MS53_0540,MS53_0037
ORTHO_GROUP:1407-1	3	3	2	1	0				mhp356	MHJ_0339	NoAnnotation
ORTHO_GROUP:1408-1	3	3	2	1	0												UU149		NoAnnotation			UPA3_0157
ORTHO_GROUP:1409-1	3	3	3	0	0				mhp031	MHJ_0026	MHP7448_0030
ORTHO_GROUP:14-1	14	14	9	0	5	MHR_0021		MSC_0922+MSC_0923	mhp466	MHJ_0465	MHP7448_0468		MCAP_0800+MCAP_0801	MAG4630		MCJ_000380	UU259	MS53_0131+MS53_0132	UUR10_0255		MYPU_1940+MYPU_1950	UPA3_0267	MGA_0808+MGA_0809
ORTHO_GROUP:1410-1	3	3	3	0	0												UU071		UUR10_0077			UPA3_0070
ORTHO_GROUP:141-1	20	20	20	0	0	MHR_0151	MARTH_orf851	MSC_0066	mhp128	MHJ_0243	MHP7448_0251	MCRO_0758	MCAP_0839	MAG0560	MPN_005	MCJ_003920	UU106	MS53_0591	UUR10_0114	MMOB0920	MYPU_0340	UPA3_0109	MGA_0608	MYPE4060	MG_005
ORTHO_GROUP:1411-1	3	3	3	0	0		MARTH_orf742					MCRO_0059								MMOB4140
ORTHO_GROUP:1412-1	3	3	3	0	0												UU271		UUR10_0268			UPA3_0280
ORTHO_GROUP:1413-1	3	2	3	0	0			MSC_0247					MCAP_0212,MCAP_0211
ORTHO_GROUP:1414-1	2	1	1	0	1													MS53_0475,MS53_0177+MS53_0178
ORTHO_GROUP:1415-1	2	2	1	0	1			MSC_0694+MSC_0695					MCAP_0649
ORTHO_GROUP:1416-1	3	3	3	0	0				mhp024	MHJ_0021	MHP7448_0022
ORTHO_GROUP:1417-1	3	3	2	1	0												UU398		NoAnnotation			UPA3_0414
ORTHO_GROUP:1418-1	3	3	3	0	0												UU103		UUR10_0111			UPA3_0106
ORTHO_GROUP:1419-1	3	2	3	0	0			MSC_0874,MSC_0861					MCAP_0093
ORTHO_GROUP:14-2	4	4	3	0	1			MSC_0321+MSC_0322					MCAP_0795					MS53_0132					MGA_0809
ORTHO_GROUP:1420-1	2	2	1	0	1			MSC_0314+MSC_0315					MCAP_0270
ORTHO_GROUP:142-1	20	20	20	0	0	MHR_0106	MARTH_orf163	MSC_0564	mhp118	MHJ_0253	MHP7448_0261	MCRO_0730	MCAP_0410	MAG6830	MPN_071	MCJ_003790	UU195	MS53_0050	UUR10_0185	MMOB5250	MYPU_0540	UPA3_0201	MGA_0249	MYPE1400	MG_056
ORTHO_GROUP:1421-1	3	3	2	1	0												UU394		NoAnnotation			UPA3_0410
ORTHO_GROUP:1422-1	3	3	2	1	0		NoAnnotation					MCRO_0228												MYPE1510
ORTHO_GROUP:1423-1	3	3	3	0	0				mhp146	MHJ_0226	MHP7448_0233
ORTHO_GROUP:1424-1	3	3	2	1	0												NoAnnotation		UUR10_0097			UPA3_0085
ORTHO_GROUP:1425-1	3	3	3	0	0				mhp677	MHJ_0656	MHP7448_0656
ORTHO_GROUP:1426-1	2	1	1	0	1																			MYPE3190,MYPE4300+MYPE4310
ORTHO_GROUP:1427-1	3	3	2	0	1												UU479		NoAnnotation			UPA3_0497
ORTHO_GROUP:1428-1	3	3	3	0	0												UU223		UUR10_0217			UPA3_0230
ORTHO_GROUP:1429-1	3	3	2	1	0												UU153		NoAnnotation			UPA3_0161
ORTHO_GROUP:1430-1	3	3	3	0	0												UU166		UUR10_0388			UPA3_0174
ORTHO_GROUP:143-1	20	20	20	0	0	MHR_0467	MARTH_orf630	MSC_0225	mhp558	MHJ_0543	MHP7448_0541	MCRO_0254	MCAP_0201	MAG1260	MPN_056	MCJ_005860	UU108	MS53_0509	UUR10_0118	MMOB0490	MYPU_4240	UPA3_0111	MGA_0134	MYPE8580	MG_043
ORTHO_GROUP:1431-1	3	3	2	1	0				mhp529		NoAnnotation					MCJ_003610
ORTHO_GROUP:1432-1	3	3	3	0	0												UU336		UUR10_0343			UPA3_0352
ORTHO_GROUP:1433-1	3	2	3	0	0										MPN_036,MPN_035										MG_032
ORTHO_GROUP:1434-1	3	3	2	1	0				mhp509	MHJ_0509	NoAnnotation
ORTHO_GROUP:1435-1	3	3	3	0	0										MPN_469								MGA_0103		MG_515
ORTHO_GROUP:1436-1	3	3	2	1	0			MSC_0664							NoAnnotation						MYPU_4040
ORTHO_GROUP:1437-1	3	1	1	2	0							NoAnnotation
ORTHO_GROUP:1438-1	2	1	1	0	1									MAG6030,MAG6010+MAG6020
ORTHO_GROUP:1439-1	3	3	2	1	0												UU459		NoAnnotation			UPA3_0478
ORTHO_GROUP:1440-1	3	3	2	1	0				NoAnnotation	MHJ_0440	MHP7448_0441
ORTHO_GROUP:144-1	20	20	19	1	0	MHR_0380	MARTH_orf416	NoAnnotation	mhp210	MHJ_0168	MHP7448_0172	MCRO_0152	MCAP_0674	MAG5230	MPN_187	MCJ_001520	UU253	MS53_0578	UUR10_0248	MMOB2570	MYPU_5650	UPA3_0261	MGA_0449	MYPE9950	MG_173
ORTHO_GROUP:1441-1	3	3	3	0	0										MPN_530								MGA_0870		MG_354
ORTHO_GROUP:1442-1	3	3	3	0	0												UU510.1		UUR10_0594			UPA3_0542
ORTHO_GROUP:1443-1	3	3	3	0	0	MHR_0198						MCRO_0726									MYPU_6370
ORTHO_GROUP:1444-1	2	1	2	0	0								MCAP_0558,MCAP_0280
ORTHO_GROUP:1445-1	2	2	2	0	0			MSC_0617					MCAP_0360
ORTHO_GROUP:1446-1	2	2	2	0	0			MSC_0033					MCAP_0018
ORTHO_GROUP:1447-1	2	2	2	0	0			MSC_0693					MCAP_0648
ORTHO_GROUP:1448-1	2	2	2	0	0			MSC_0499					MCAP_0471
ORTHO_GROUP:1449-1	2	2	2	0	0	MHR_0345				MHJ_0393
ORTHO_GROUP:1450-1	2	2	2	0	0			MSC_0435					MCAP_0537
ORTHO_GROUP:145-1	20	20	20	0	0	MHR_0548	MARTH_orf365	MSC_0429	mhp294	MHJ_0083	MHP7448_0087	MCRO_0066	MCAP_0543	MAG0870	MPN_656	MCJ_005710	UU592	MS53_0664	UUR10_0697	MMOB1190	MYPU_3060	UPA3_0632	MGA_0433	MYPE530	MG_442
ORTHO_GROUP:1451-1	2	2	2	0	0			MSC_0441					MCAP_0530
ORTHO_GROUP:1452-1	2	2	2	0	0			MSC_0848					MCAP_0765
ORTHO_GROUP:1453-1	2	2	2	0	0			MSC_0180					MCAP_0161
ORTHO_GROUP:1454-1	2	1	1	1	0	MHR_0045,NoAnnotation
ORTHO_GROUP:1455-1	2	1	2	0	0																			MYPE5690,MYPE4730
ORTHO_GROUP:1456-1	2	2	2	0	0			MSC_0941					MCAP_0776
ORTHO_GROUP:1457-1	2	2	2	0	0		MARTH_orf870																	MYPE6770
ORTHO_GROUP:1459-1	2	2	2	0	0			MSC_0348					MCAP_0332
ORTHO_GROUP:1460-1	2	2	2	0	0												UU034					UPA3_0034
ORTHO_GROUP:146-1	20	20	20	0	0	MHR_0535	MARTH_orf203	MSC_0255	mhp179	MHJ_0198	MHP7448_0202	MCRO_0218	MCAP_0215	MAG4150	MPN_418	MCJ_003050	UU370	MS53_0377	UUR10_0379	MMOB4380	MYPU_5560	UPA3_0386	MGA_0836	MYPE8530	MG_505
ORTHO_GROUP:1461-1	2	2	2	0	0									MAG2180						MMOB5030
ORTHO_GROUP:1462-1	2	2	2	0	0			MSC_0582					MCAP_0396
ORTHO_GROUP:1463-1	2	1	2	0	0		MARTH_orf459,MARTH_orf234
ORTHO_GROUP:1464-1	2	2	2	0	0															MMOB4540				MYPE1570
ORTHO_GROUP:1465-1	2	2	1	0	1			MSC_0392+MSC_0393					MCAP_0593
ORTHO_GROUP:1466-1	2	2	2	0	0			MSC_0322						MAG4620
ORTHO_GROUP:1467-1	2	1	2	0	0		MARTH_orf229,MARTH_orf227
ORTHO_GROUP:1468-1	2	1	2	0	0		MARTH_orf729,MARTH_orf036
ORTHO_GROUP:1469-1	2	2	1	1	0				NoAnnotation														MGA_0886
ORTHO_GROUP:1470-1	2	2	2	0	0										MPN_256										MG_117
ORTHO_GROUP:147-1	20	20	20	0	0	MHR_0584	MARTH_orf755	MSC_0085	mhp172	MHJ_0205	MHP7448_0209	MCRO_0006	MCAP_0819	MAG0530	MPN_008	MCJ_005990	UU018	MS53_0362	UUR10_0018	MMOB5620	MYPU_0130	UPA3_0018	MGA_0604	MYPE8120	MG_008
ORTHO_GROUP:1471-1	2	2	2	0	0													MS53_0463					MGA_0565
ORTHO_GROUP:1472-1	2	1	2	0	0								MCAP_0787,MCAP_0783
ORTHO_GROUP:1473-1	2	2	2	0	0										MPN_638										MG_438
ORTHO_GROUP:1474-1	2	2	1	1	0										MPN_339										NoAnnotation
ORTHO_GROUP:1475-1	2	2	2	0	0			MSC_0063					MCAP_0841
ORTHO_GROUP:1476-1	2	2	2	0	0							MCRO_0686						MS53_0566
ORTHO_GROUP:1477-1	2	1	2	0	0			MSC_1052,MSC_1027
ORTHO_GROUP:1478-1	2	2	1	1	0												NoAnnotation					UPA3_0096
ORTHO_GROUP:1479-1	2	2	2	0	0																		MGA_0837	MYPE8520
ORTHO_GROUP:1480-1	2	2	2	0	0							MCRO_0676						MS53_0064
ORTHO_GROUP:148-1	20	20	20	0	0	MHR_0525	MARTH_orf694	MSC_0025	mhp305	MHJ_0285	MHP7448_0294	MCRO_0447	MCAP_0026	MAG2780	MPN_230	MCJ_004550	UU552	MS53_0534	UUR10_0643	MMOB2250	MYPU_6090	UPA3_0589	MGA_0421	MYPE1160	MG_092
ORTHO_GROUP:1481-1	2	2	1	1	0			MSC_0397					NoAnnotation
ORTHO_GROUP:1482-1	2	2	2	0	0			MSC_0909					MCAP_0810
ORTHO_GROUP:1483-1	2	2	2	0	0			MSC_0161					MCAP_0155
ORTHO_GROUP:1484-1	2	2	2	0	0								MCAP_0042	MAG6060
ORTHO_GROUP:1485-1	2	2	2	0	0			MSC_0292					MCAP_0247
ORTHO_GROUP:1486-1	2	2	2	0	0			MSC_0906					MCAP_0813
ORTHO_GROUP:1487-1	2	2	2	0	0										MPN_648										MG_441
ORTHO_GROUP:1488-1	2	2	2	0	0			MSC_0449					MCAP_0521
ORTHO_GROUP:1489-1	2	2	2	0	0			MSC_0563					MCAP_0411
ORTHO_GROUP:1490-1	2	2	2	0	0			MSC_0767					MCAP_0715
ORTHO_GROUP:149-1	20	19	19	1	0	MHR_0305	MARTH_orf184	MSC_0501	mhp217	MHJ_0160	MHP7448_0164		MCAP_0469	MAG0720	MPN_487	MCJ_002850	UU454	MS53_0322	NoAnnotation	MMOB0790	MYPU_1730,MYPU_1720	UPA3_0473	MGA_1128	MYPE7430	MG_336
ORTHO_GROUP:1491-1	2	2	2	0	0															MMOB1970				MYPE3070
ORTHO_GROUP:1492-1	2	2	2	0	0								MCAP_0440	MAG1640
ORTHO_GROUP:1493-1	2	1	2	0	0								MCAP_0282,MCAP_0184
ORTHO_GROUP:1494-1	2	2	2	0	0																		MGA_1197	MYPE9120
ORTHO_GROUP:1495-1	2	2	2	0	0			MSC_0114					MCAP_0125
ORTHO_GROUP:1496-1	2	1	2	0	0																			MYPE6980,MYPE6950
ORTHO_GROUP:1497-1	2	1	1	1	0							MCRO_0462,NoAnnotation
ORTHO_GROUP:1498-1	2	2	2	0	0			MSC_0202					MCAP_0295
ORTHO_GROUP:1499-1	2	2	2	0	0							MCRO_0562		MAG6610
ORTHO_GROUP:1500-1	2	2	2	0	0			MSC_0294					MCAP_0249
ORTHO_GROUP:150-1	20	20	20	0	0	MHR_0315	MARTH_orf449	MSC_0146	mhp455	MHJ_0453	MHP7448_0456	MCRO_0565	MCAP_0140	MAG7490	MPN_360	MCJ_004620	UU002	MS53_0477	UUR10_0002	MMOB1280	MYPU_1400	UPA3_0002	MGA_0862	MYPE640	MG_257
ORTHO_GROUP:1501-1	2	2	2	0	0															MMOB1620	MYPU_2300
ORTHO_GROUP:1502-1	2	2	2	0	0			MSC_0957					MCAP_0108
ORTHO_GROUP:1503-1	2	1	2	0	0		MARTH_orf565,MARTH_orf067
ORTHO_GROUP:1504-1	2	2	2	0	0			MSC_0316					MCAP_0271
ORTHO_GROUP:1505-1	2	2	2	0	0										MPN_450										MG_315
ORTHO_GROUP:1506-1	2	2	2	0	0				mhp090	MHJ_0281
ORTHO_GROUP:1507-1	2	2	1	1	0										MPN_594										NoAnnotation
ORTHO_GROUP:1508-1	2	2	2	0	0			MSC_0892					MCAP_0077
ORTHO_GROUP:1509-1	2	2	2	0	0										MPN_309										MG_217
ORTHO_GROUP:15-1	9	9	7	1	1			MSC_0609					MCAP_0370		MPN_021		UU407		NoAnnotation			UPA3_0424	MGA_0884+MGA_0885+MGA_0886	MYPE8970	MG_019
ORTHO_GROUP:1510-1	2	2	2	0	0			MSC_0065					MCAP_0840
ORTHO_GROUP:151-1	20	20	19	1	0	MHR_0600	MARTH_orf024	MSC_0371	mhp614	MHJ_0594	MHP7448_0594	MCRO_0348	MCAP_0609	NoAnnotation	MPN_482	MCJ_006720	UU265	MS53_0604	UUR10_0261	MMOB4450	MYPU_1460	UPA3_0273	MGA_0340	MYPE400	MG_516
ORTHO_GROUP:1511-1	2	2	1	0	1			MSC_0950				NoAnnotation
ORTHO_GROUP:1512-1	2	2	2	0	0				mhp018		MHP7448_0017
ORTHO_GROUP:1513-1	2	2	2	0	0							MCRO_0164						MS53_0304
ORTHO_GROUP:1514-1	2	2	2	0	0			MSC_0597					MCAP_0382
ORTHO_GROUP:1516-1	2	2	2	0	0										MPN_432										MG_303
ORTHO_GROUP:1517-1	2	2	2	0	0												UU439					UPA3_0459
ORTHO_GROUP:1518-1	2	2	2	0	0	MHR_0644																		MYPE3990
ORTHO_GROUP:1519-1	2	2	2	0	0								MCAP_0048											MYPE1780
ORTHO_GROUP:15-2	12	12	12	0	0	MHR_0031	MARTH_orf297		mhp073	MHJ_0064	MHP7448_0068	MCRO_0029		MAG7280		MCJ_006230		MS53_0593		MMOB4850	MYPU_7330		MGA_0877
ORTHO_GROUP:1520-1	2	2	2	0	0															MMOB4650				MYPE9690
ORTHO_GROUP:152-1	20	20	19	1	0	MHR_0088	MARTH_orf618	MSC_0612	mhp010	MHJ_0010	MHP7448_0010	MCRO_0575	MCAP_0367	MAG5590	MPN_124	MCJ_001580	UU421	MS53_0353	NoAnnotation	MMOB1110	MYPU_1420	UPA3_0439	MGA_1270	MYPE710	MG_205
ORTHO_GROUP:1521-1	2	2	1	1	0												UU564.1					NoAnnotation
ORTHO_GROUP:1522-1	2	1	1	1	0	NoAnnotation
ORTHO_GROUP:1523-1	2	2	2	0	0			MSC_0647					MCAP_0619
ORTHO_GROUP:1524-1	2	2	2	0	0				mhp534		MHP7448_0414
ORTHO_GROUP:1525-1	2	2	2	0	0			MSC_0200					MCAP_0297
ORTHO_GROUP:1526-1	2	2	2	0	0									MAG2340									MGA_1073
ORTHO_GROUP:1527-1	2	2	2	0	0										MPN_016										MG_012
ORTHO_GROUP:1528-1	2	1	1	0	1													MS53_0252,MS53_0239+MS53_0242
ORTHO_GROUP:1529-1	2	2	2	0	0													MS53_0104			MYPU_1010
ORTHO_GROUP:1530-1	2	2	2	0	0					MHJ_0016	MHP7448_0016
ORTHO_GROUP:153-1	20	20	20	0	0	MHR_0272	MARTH_orf143	MSC_0995	mhp458	MHJ_0456	MHP7448_0459	MCRO_0594	MCAP_0066	MAG0810	MPN_220	MCJ_002660	UU540	MS53_0623	UUR10_0632	MMOB1390	MYPU_0100	UPA3_0578	MGA_0504	MYPE260	MG_082
ORTHO_GROUP:1531-1	2	2	2	0	0			MSC_0373					MCAP_0611
ORTHO_GROUP:1532-1	2	1	2	0	0																			MYPE2600,MYPE2590
ORTHO_GROUP:1534-1	2	2	2	0	0	MHR_0140				MHJ_0394
ORTHO_GROUP:1535-1	2	2	2	0	0			MSC_0181					MCAP_0162
ORTHO_GROUP:1536-1	2	1	2	0	0															MMOB5960,MMOB0210
ORTHO_GROUP:1537-1	2	2	2	0	0										MPN_398										MG_279
ORTHO_GROUP:1538-1	2	2	2	0	0		MARTH_orf793					MCRO_0766
ORTHO_GROUP:1539-1	2	2	2	0	0			MSC_0331					MCAP_0322
ORTHO_GROUP:1540-1	2	1	2	0	0			MSC_1041,MSC_1016
ORTHO_GROUP:154-1	20	20	20	0	0	MHR_0083	MARTH_orf682	MSC_0278	mhp593	MHJ_0577	MHP7448_0576	MCRO_0564	MCAP_0237	MAG5610	MPN_446	MCJ_002520	UU498	MS53_0478	UUR10_0566	MMOB0690	MYPU_7160	UPA3_0515	MGA_0264	MYPE7550	MG_311
ORTHO_GROUP:1541-1	2	2	2	0	0			MSC_0457					MCAP_0511
ORTHO_GROUP:1542-1	2	2	1	1	0			MSC_0011					NoAnnotation
ORTHO_GROUP:1543-1	2	2	1	1	0				NoAnnotation	MHJ_0323
ORTHO_GROUP:1544-1	2	2	1	1	0												NoAnnotation					UPA3_0346
ORTHO_GROUP:1545-1	2	2	2	0	0			MSC_0326					MCAP_0317
ORTHO_GROUP:1546-1	2	2	2	0	0			MSC_0236					MCAP_0194
ORTHO_GROUP:1547-1	2	2	1	1	0													NoAnnotation					MGA_0566
ORTHO_GROUP:1548-1	2	1	2	0	0											MCJ_004150,MCJ_005100
ORTHO_GROUP:1549-1	2	2	2	0	0													MS53_0042					MGA_1087
ORTHO_GROUP:1550-1	2	2	1	1	0				mhp528		NoAnnotation
ORTHO_GROUP:155-1	20	20	20	0	0	MHR_0468	MARTH_orf631	MSC_0224	mhp559	MHJ_0544	MHP7448_0542	MCRO_0255	MCAP_0202	MAG1250	MPN_055	MCJ_005870	UU107	MS53_0508	UUR10_0117	MMOB0480	MYPU_4250	UPA3_0110	MGA_0135	MYPE8570	MG_042
ORTHO_GROUP:1551-1	2	1	2	0	0									MAG4290,MAG6420
ORTHO_GROUP:1552-1	2	2	2	0	0				mhp082		MHP7448_0218
ORTHO_GROUP:1553-1	2	2	2	0	0																		MGA_1125	MYPE7450
ORTHO_GROUP:1554-1	2	2	2	0	0			MSC_0749												MMOB0620
ORTHO_GROUP:1555-1	2	1	2	0	0															MMOB3920,MMOB3940
ORTHO_GROUP:1556-1	2	2	2	0	0											MCJ_001670				MMOB2870
ORTHO_GROUP:1557-1	2	1	1	1	0																			MYPE5505,NoAnnotation
ORTHO_GROUP:1558-1	2	2	2	0	0			MSC_0805					MCAP_0732
ORTHO_GROUP:1559-1	2	2	2	0	0																		MGA_0310	MYPE1210
ORTHO_GROUP:156-1	20	20	20	0	0	MHR_0247	MARTH_orf180	MSC_0491	mhp449	MHJ_0447	MHP7448_0450	MCRO_0174	MCAP_0479	MAG5510	MPN_349	MCJ_003750	UU500	MS53_0560	UUR10_0576	MMOB5140	MYPU_6710	UPA3_0526	MGA_1309	MYPE8900	MG_246
ORTHO_GROUP:1561-1	2	2	2	0	0			MSC_0530					MCAP_0446
ORTHO_GROUP:1562-1	2	2	1	1	0						NoAnnotation							MS53_0679
ORTHO_GROUP:1563-1	2	2	2	0	0			MSC_0392					MCAP_0594
ORTHO_GROUP:1564-1	2	2	2	0	0							MCRO_0416		MAG2680
ORTHO_GROUP:1565-1	2	1	2	0	0											MCJ_004350,MCJ_002890
ORTHO_GROUP:1566-1	2	2	2	0	0			MSC_0214					MCAP_0210
ORTHO_GROUP:1567-1	2	1	2	0	0									MAG4330,MAG2450
ORTHO_GROUP:1568-1	2	2	2	0	0															MMOB2210				MYPE6260
ORTHO_GROUP:1569-1	2	2	2	0	0			MSC_0594					MCAP_0385
ORTHO_GROUP:1570-1	2	2	2	0	0			MSC_0708					MCAP_0658
ORTHO_GROUP:157-1	20	20	20	0	0	MHR_0489	MARTH_orf787	MSC_0349	mhp601	MHJ_0585	MHP7448_0584	MCRO_0016	MCAP_0333	MAG6970	MPN_155	MCJ_005430	UU320	MS53_0686	UUR10_0326	MMOB1520	MYPU_2050	UPA3_0335	MGA_0821	MYPE1110	MG_142
ORTHO_GROUP:1572-1	2	2	2	0	0			MSC_0018					MCAP_0031
ORTHO_GROUP:1573-1	2	2	2	0	0										MPN_605										MG_406
ORTHO_GROUP:1574-1	2	2	2	0	0			MSC_0606					MCAP_0373
ORTHO_GROUP:1575-1	2	2	2	0	0			MSC_0020					MCAP_0029
ORTHO_GROUP:1576-1	2	1	2	0	0		MARTH_orf594,MARTH_orf593
ORTHO_GROUP:1577-1	2	2	2	0	0			MSC_0155					MCAP_0149
ORTHO_GROUP:1578-1	2	2	2	0	0			MSC_0433					MCAP_0539
ORTHO_GROUP:1579-1	2	2	2	0	0			MSC_0506					MCAP_0464
ORTHO_GROUP:1580-1	2	2	2	0	0			MSC_0350					MCAP_0334
ORTHO_GROUP:158-1	20	20	20	0	0	MHR_0566	MARTH_orf237	MSC_0835	mhp297	MHJ_0080	MHP7448_0084	MCRO_0242	MCAP_0849	MAG5110	MPN_062	MCJ_005600	UU281	MS53_0447	UUR10_0279	MMOB5350	MYPU_6450	UPA3_0291	MGA_0364	MYPE1040	MG_049
ORTHO_GROUP:1581-1	2	2	2	0	0			MSC_0714					MCAP_0664
ORTHO_GROUP:1582-1	2	2	2	0	0			MSC_0701					MCAP_0652
ORTHO_GROUP:1583-1	2	2	2	0	0																		MGA_1127	MYPE7440
ORTHO_GROUP:1584-1	2	1	1	1	0																MYPU_6800,NoAnnotation
ORTHO_GROUP:1585-1	2	1	2	0	0																			MYPE1950,MYPE1960
ORTHO_GROUP:1586-1	2	2	2	0	0										MPN_110									MYPE5580
ORTHO_GROUP:1587-1	2	2	2	0	0			MSC_0707					MCAP_0657
ORTHO_GROUP:1588-1	2	2	1	1	0									MAG5075				NoAnnotation
ORTHO_GROUP:1589-1	2	2	2	0	0									MAG6080				MS53_0605
ORTHO_GROUP:1590-1	2	2	2	0	0										MPN_083										MG_067
ORTHO_GROUP:159-1	20	20	18	2	0	MHR_0389	MARTH_orf429	NoAnnotation	mhp201	MHJ_0177	MHP7448_0181	MCRO_0139	MCAP_0683	MAG5340	MPN_178	NoAnnotation	UU244	MS53_0630	UUR10_0239	MMOB2480	MYPU_5740	UPA3_0252	MGA_0732	MYPE10040	MG_164
ORTHO_GROUP:1591-1	2	1	2	0	0											MCJ_002440,MCJ_002500
ORTHO_GROUP:1592-1	2	2	2	0	0			MSC_0493					MCAP_0477
ORTHO_GROUP:1593-1	2	2	2	0	0															MMOB3930			MGA_1265
ORTHO_GROUP:1594-1	2	1	2	0	0								MCAP_0629,MCAP_0630
ORTHO_GROUP:1595-1	2	2	1	0	1			MSC_0631+MSC_0632					MCAP_0348
ORTHO_GROUP:1596-1	2	2	1	0	1										MPN_687										NoAnnotation
ORTHO_GROUP:1597-1	2	2	2	0	0			MSC_0081					MCAP_0823
ORTHO_GROUP:1598-1	2	2	2	0	0				mhp537		MHP7448_0289
ORTHO_GROUP:1599-1	2	2	2	0	0			MSC_0217					MCAP_0209
ORTHO_GROUP:1600-1	2	2	1	1	0			MSC_0338					NoAnnotation
ORTHO_GROUP:160-1	20	20	20	0	0	MHR_0058	MARTH_orf805	MSC_0312	mhp554	MHJ_0538	MHP7448_0537	MCRO_0037	MCAP_0267	MAG3220	MPN_291	MCJ_006810	UU312	MS53_0014	UUR10_0317	MMOB1310	MYPU_1190	UPA3_0327	MGA_0995	MYPE1300	MG_208
ORTHO_GROUP:1601-1	2	2	2	0	0													MS53_0590					MGA_1153
ORTHO_GROUP:1602-1	2	2	2	0	0													MS53_0199					MGA_0329
ORTHO_GROUP:1603-1	2	2	2	0	0		MARTH_orf623							MAG0280
ORTHO_GROUP:1604-1	2	2	2	0	0			MSC_0068					MCAP_0837
ORTHO_GROUP:1605-1	2	2	1	1	0												NoAnnotation					UPA3_0097
ORTHO_GROUP:1606-1	2	2	2	0	0			MSC_0152					MCAP_0146
ORTHO_GROUP:1607-1	2	2	2	0	0							MCRO_0525						MS53_0649
ORTHO_GROUP:1608-1	2	2	2	0	0			MSC_0690					MCAP_0643
ORTHO_GROUP:1609-1	2	1	2	0	0																		MGA_0315,MGA_0316
ORTHO_GROUP:16-1	5	5	3	1	1		NoAnnotation										UU389		NoAnnotation			UPA3_0405	MGA_0793
ORTHO_GROUP:1610-1	2	2	2	0	0												UU089.1					UPA3_0090
ORTHO_GROUP:161-1	20	20	20	0	0	MHR_0101	MARTH_orf158	MSC_0048	mhp123	MHJ_0248	MHP7448_0256	MCRO_0735	MCAP_0008	MAG6870	MPN_618	MCJ_003840	UU087	MS53_0055	UUR10_0099	MMOB0730	MYPU_0490	UPA3_0087	MGA_0401	MYPE8080	MG_419
ORTHO_GROUP:1611-1	2	2	2	0	0																MYPU_6630		MGA_1112
ORTHO_GROUP:1612-1	2	2	2	0	0			MSC_1063					MCAP_0865
ORTHO_GROUP:1613-1	2	2	2	0	0																		MGA_0226	MYPE5560
ORTHO_GROUP:1614-1	2	2	2	0	0										MPN_456										MG_321
ORTHO_GROUP:1615-1	2	2	2	0	0			MSC_0702					MCAP_0653
ORTHO_GROUP:1616-1	2	2	2	0	0															MMOB5850				MYPE6270
ORTHO_GROUP:1617-1	2	2	2	0	0			MSC_0062					MCAP_0842
ORTHO_GROUP:1618-1	2	2	1	1	0										MPN_206										NoAnnotation
ORTHO_GROUP:1619-1	2	2	2	0	0			MSC_0913					MCAP_0806
ORTHO_GROUP:16-2	17	17	17	0	0	MHR_0601	MARTH_orf701		mhp611	MHJ_0592	MHP7448_0592	MCRO_0478		MAG4780	MPN_153	MCJ_006700	UU571	MS53_0433	UUR10_0671	MMOB4990	MYPU_1220	UPA3_0610		MYPE8460	MG_140
ORTHO_GROUP:1620-1	2	2	1	1	0														NoAnnotation		MYPU_4520
ORTHO_GROUP:162-1	20	20	15	5	0	MHR_0683	MARTH_orf415	NoAnnotation	NoAnnotation	MHJ_0167	MHP7448_0171	MCRO_0153	MCAP_0673	MAG7530	MPN_188	NoAnnotation	UU254	MS53_0577	UUR10_0249	MMOB2580	MYPU_5640	UPA3_0262	MGA_1320d	NoAnnotation	MG_174
ORTHO_GROUP:1621-1	2	2	1	1	0				mhp351	NoAnnotation
ORTHO_GROUP:1622-1	2	2	2	0	0													MS53_0039					MGA_1092
ORTHO_GROUP:1623-1	2	2	2	0	0			MSC_0837					MCAP_0847
ORTHO_GROUP:1624-1	2	2	2	0	0	MHR_0138				MHJ_0396
ORTHO_GROUP:1625-1	2	2	2	0	0													MS53_0539					MGA_0090
ORTHO_GROUP:1626-1	2	2	1	1	0			MSC_0456					NoAnnotation
ORTHO_GROUP:1627-1	2	2	2	0	0								MCAP_0050											MYPE1800
ORTHO_GROUP:1628-1	2	2	2	0	0							MCRO_0358									MYPU_3810
ORTHO_GROUP:1629-1	2	2	2	0	0			MSC_0298					MCAP_0253
ORTHO_GROUP:1630-1	2	2	2	0	0			MSC_0028					MCAP_0023
ORTHO_GROUP:163-1	20	20	19	0	1	MHR_0296	MARTH_orf187	MSC_0442	mhp474	MHJ_0473	MHP7448_0476	MCRO_0453	MCAP_0529	MAG0750	MPN_336	MCJ_000880	UU469	MS53_0319	NoAnnotation	MMOB2760	MYPU_3350	UPA3_0488	MGA_0052	MYPE5200	MG_240
ORTHO_GROUP:1631-1	2	2	1	1	0			MSC_0654					NoAnnotation
ORTHO_GROUP:1632-1	2	1	1	0	1															NoAnnotation
ORTHO_GROUP:1634-1	2	2	1	1	0										MPN_534										NoAnnotation
ORTHO_GROUP:1635-1	2	2	2	0	0			MSC_0671					MCAP_0624
ORTHO_GROUP:1636-1	2	2	1	1	0				NoAnnotation	MHJ_0115
ORTHO_GROUP:1637-1	2	2	1	1	0							NoAnnotation						MS53_0496
ORTHO_GROUP:1638-1	2	2	1	1	0										MPN_272										NoAnnotation
ORTHO_GROUP:1639-1	2	2	2	0	0										MPN_673										MG_459
ORTHO_GROUP:1640-1	2	2	2	0	0																		MGA_0657	MYPE10270
ORTHO_GROUP:164-1	20	20	20	0	0	MHR_0478	MARTH_orf326	MSC_0562	mhp250	MHJ_0127	MHP7448_0131	MCRO_0590	MCAP_0412	MAG5550	MPN_325	MCJ_001870	UU212	MS53_0551	UUR10_0205	MMOB3040	MYPU_3300	UPA3_0219	MGA_1290	MYPE4420	MG_232
ORTHO_GROUP:1641-1	2	2	2	0	0										MPN_359										MG_256
ORTHO_GROUP:1642-1	2	2	2	0	0			MSC_0907					MCAP_0812
ORTHO_GROUP:1643-1	2	2	2	0	0										MPN_455										MG_320
ORTHO_GROUP:1644-1	2	2	2	0	0				mhp527		MHP7448_0419
ORTHO_GROUP:1645-1	2	1	1	1	0										NoAnnotation
ORTHO_GROUP:1646-1	2	2	1	1	0												NoAnnotation					UPA3_0392
ORTHO_GROUP:1647-1	2	2	2	0	0			MSC_0649						MAG2150
ORTHO_GROUP:1648-1	2	2	2	0	0			MSC_0226					MCAP_0200
ORTHO_GROUP:1649-1	2	2	2	0	0																		MGA_1156	MYPE9400
ORTHO_GROUP:1650-1	2	2	2	0	0				mhp338	MHJ_0316
ORTHO_GROUP:165-1	20	20	20	0	0	MHR_0119	MARTH_orf006	MSC_0947	mhp674	MHJ_0653	MHP7448_0653	MCRO_0008	MCAP_0768	MAG0520	MPN_009	MCJ_000280	UU017	MS53_0363	UUR10_0017	MMOB5630	MYPU_0140	UPA3_0017	MGA_0603	MYPE8110	MG_009
ORTHO_GROUP:1651-1	2	2	2	0	0			MSC_0484					MCAP_0486
ORTHO_GROUP:1652-1	2	2	2	0	0										MPN_014										MG_010
ORTHO_GROUP:1653-1	2	2	2	0	0			MSC_0078					MCAP_0826
ORTHO_GROUP:1654-1	2	2	2	0	0	MHR_0355								MAG5690
ORTHO_GROUP:1655-1	2	1	2	0	0													MS53_0236,MS53_0255
ORTHO_GROUP:1656-1	2	2	2	0	0			MSC_0485					MCAP_0485
ORTHO_GROUP:1657-1	2	2	2	0	0			MSC_0411					MCAP_0574
ORTHO_GROUP:1658-1	2	2	1	1	0				mhp159		NoAnnotation
ORTHO_GROUP:1659-1	2	1	2	0	0		MARTH_orf722,MARTH_orf576
ORTHO_GROUP:1660-1	2	1	1	1	0		MARTH_orf758,NoAnnotation
ORTHO_GROUP:166-1	20	20	20	0	0	MHR_0403	MARTH_orf446	MSC_0746	mhp186	MHJ_0191	MHP7448_0195	MCRO_0124	MCAP_0697	MAG5470	MPN_164	MCJ_001300	UU230	MS53_0644	UUR10_0225	MMOB2340	MYPU_5900	UPA3_0238	MGA_0705	MYPE10190	MG_150
ORTHO_GROUP:1661-1	2	2	2	0	0			MSC_0179					MCAP_0160
ORTHO_GROUP:1662-1	2	1	2	0	0			MSC_1022,MSC_1047
ORTHO_GROUP:1663-1	2	2	2	0	0										MPN_311										MG_491
ORTHO_GROUP:1664-1	2	1	2	0	0			MSC_1054,MSC_1029
ORTHO_GROUP:1665-1	2	2	1	1	0			MSC_0313					NoAnnotation
ORTHO_GROUP:1666-1	2	2	2	0	0															MMOB1050	MYPU_2170
ORTHO_GROUP:1667-1	2	2	2	0	0	MHR_0204						MCRO_0308
ORTHO_GROUP:1668-1	2	2	2	0	0			MSC_0384					MCAP_0603
ORTHO_GROUP:1669-1	2	2	2	0	0			MSC_0575					MCAP_0409
ORTHO_GROUP:1670-1	2	2	2	0	0			MSC_0546					MCAP_0426
ORTHO_GROUP:167-1	20	20	20	0	0	MHR_0001	MARTH_orf001	MSC_0001	mhp001	MHJ_0001	MHP7448_0001	MCRO_0001	MCAP_0001	MAG0010	MPN_686	MCJ_000010	UU001	MS53_0001	UUR10_0001	MMOB0010	MYPU_0010	UPA3_0001	MGA_0622	MYPE10	MG_469
ORTHO_GROUP:1671-1	2	2	1	1	0			MSC_0642					NoAnnotation
ORTHO_GROUP:1672-1	2	1	2	0	0	MHR_0046,MHR_0047
ORTHO_GROUP:1673-1	2	2	2	0	0				mhp523		MHP7448_0422
ORTHO_GROUP:1674-1	2	2	1	1	0			MSC_0569					NoAnnotation
ORTHO_GROUP:1675-1	2	2	2	0	0			MSC_0396					MCAP_0589
ORTHO_GROUP:1676-1	2	2	2	0	0													MS53_0103			MYPU_1000
ORTHO_GROUP:1677-1	2	2	2	0	0			MSC_0154					MCAP_0148
ORTHO_GROUP:1678-1	2	1	2	0	0																MYPU_1490,MYPU_7310
ORTHO_GROUP:1679-1	2	2	1	1	0				mhp566	NoAnnotation
ORTHO_GROUP:1680-1	2	2	2	0	0										MPN_274										MG_133
ORTHO_GROUP:168-1	20	20	19	1	0	MHR_0070	MARTH_orf026	MSC_0330	mhp079	MHJ_0069	MHP7448_0073	NoAnnotation	MCAP_0321	MAG4810	MPN_279	MCJ_002350	UU324	MS53_0489	UUR10_0331	MMOB4030	MYPU_2470	UPA3_0339	MGA_0312	MYPE510	MG_138
ORTHO_GROUP:1681-1	2	2	2	0	0		MARTH_orf457									MCJ_006960
ORTHO_GROUP:1682-1	2	2	2	0	0																		MGA_1191	MYPE3820
ORTHO_GROUP:1683-1	2	2	2	0	0		MARTH_orf324					MCRO_0511
ORTHO_GROUP:1684-1	2	2	2	0	0															MMOB1610	MYPU_2290
ORTHO_GROUP:1685-1	2	2	2	0	0			MSC_0398					MCAP_0587
ORTHO_GROUP:1686-1	2	2	2	0	0			MSC_0584					MCAP_0394
ORTHO_GROUP:1687-1	2	2	2	0	0			MSC_0645					MCAP_0617
ORTHO_GROUP:1688-1	2	2	2	0	0															MMOB5650	MYPU_1260
ORTHO_GROUP:1689-1	2	2	1	1	0												NoAnnotation					UPA3_0310
ORTHO_GROUP:1690-1	2	2	2	0	0			MSC_0896					MCAP_0073
ORTHO_GROUP:169-1	20	20	20	0	0	MHR_0391	MARTH_orf431	MSC_0734	mhp199	MHJ_0179	MHP7448_0183	MCRO_0137	MCAP_0685	MAG5360	MPN_176	MCJ_001420	UU242	MS53_0632	UUR10_0237	MMOB2460	MYPU_5760	UPA3_0250	MGA_0728	MYPE10060	MG_162
ORTHO_GROUP:1691-1	2	2	2	0	0																		MGA_0005	MYPE760
ORTHO_GROUP:1692-1	2	2	1	1	0										MPN_388										NoAnnotation
ORTHO_GROUP:1693-1	2	2	2	0	0																		MGA_0787	MYPE1470
ORTHO_GROUP:1694-1	2	2	2	0	0			MSC_0115					MCAP_0126
ORTHO_GROUP:1695-1	2	2	2	0	0			MSC_0598					MCAP_0381
ORTHO_GROUP:1696-1	2	2	2	0	0			MSC_0576					MCAP_0403
ORTHO_GROUP:1697-1	2	2	2	0	0			MSC_0405					MCAP_0580
ORTHO_GROUP:1698-1	2	2	2	0	0										MPN_160										MG_147
ORTHO_GROUP:1699-1	2	2	1	1	0			NoAnnotation					MCAP_0848
ORTHO_GROUP:170-1	20	20	20	0	0	MHR_0075	MARTH_orf823	MSC_0008	mhp626	MHJ_0609	MHP7448_0607	MCRO_0419	MCAP_0039	MAG0160	MPN_260	MCJ_007020	UU013	MS53_0139	UUR10_0013	MMOB0390	MYPU_6170	UPA3_0013	MGA_0365	MYPE5870	MG_121
ORTHO_GROUP:1701-1	2	2	2	0	0			MSC_0100					MCAP_0056
ORTHO_GROUP:1702-1	2	2	2	0	0			MSC_0077					MCAP_0827
ORTHO_GROUP:1703-1	2	2	2	0	0			MSC_0770					MCAP_0718
ORTHO_GROUP:1704-1	2	2	1	1	0	NoAnnotation																		MYPE1880
ORTHO_GROUP:1705-1	2	2	2	0	0			MSC_0095					MCAP_0053
ORTHO_GROUP:1706-1	2	2	2	0	0				mhp025		MHP7448_0023
ORTHO_GROUP:1707-1	2	2	2	0	0								MCAP_0049											MYPE1790
ORTHO_GROUP:1708-1	2	2	2	0	0												UU376					UPA3_0391
ORTHO_GROUP:1709-1	2	2	2	0	0				mhp617	MHJ_0597
ORTHO_GROUP:17-1	20	20	18	1	1	MHR_0310	MARTH_orf637	MSC_0459	mhp222	MHJ_0156	MHP7448_0160	NoAnnotation	MCAP_0509	MAG1120+MAG1130	MPN_571	MCJ_002800	UU510	MS53_0391	UUR10_0592	MMOB3500	MYPU_3760	UPA3_0540	MGA_0022	MYPE7470	MG_390
ORTHO_GROUP:1710-1	2	2	2	0	0					MHJ_0600	MHP7448_0598
ORTHO_GROUP:171-1	20	20	20	0	0	MHR_0641	MARTH_orf654	MSC_0895	mhp594	MHJ_0578	MHP7448_0577	MCRO_0117	MCAP_0074	MAG1110	MPN_595	MCJ_004000	UU006	MS53_0392	UUR10_0006	MMOB3700	MYPU_6120	UPA3_0006	MGA_0866	MYPE680	MG_396
ORTHO_GROUP:1711-1	2	2	2	0	0										MPN_385										MG_267
ORTHO_GROUP:1712-1	2	2	2	0	0																		MGA_1267	MYPE730
ORTHO_GROUP:1713-1	2	2	2	0	0															MMOB3010	MYPU_4450
ORTHO_GROUP:1714-1	2	2	2	0	0			MSC_0587					MCAP_0391
ORTHO_GROUP:1715-1	2	2	2	0	0			MSC_0942					MCAP_0775
ORTHO_GROUP:1716-1	2	2	1	1	0	NoAnnotation								MAG6070
ORTHO_GROUP:1717-1	2	2	1	1	0										MPN_270										NoAnnotation
ORTHO_GROUP:1718-1	2	2	2	0	0			MSC_0534					MCAP_0437
ORTHO_GROUP:1719-1	2	2	2	0	0			MSC_0005					MCAP_0005
ORTHO_GROUP:1720-1	2	2	2	0	0										MPN_157										MG_144
ORTHO_GROUP:172-1	20	20	20	0	0	MHR_0220	MARTH_orf044	MSC_0888	mhp052	MHJ_0046	MHP7448_0050	MCRO_0369	MCAP_0081	MAG3530	MPN_601	MCJ_006490	UU134	MS53_0408	UUR10_0149	MMOB2120	MYPU_2690	UPA3_0140	MGA_1170	MYPE590	MG_402
ORTHO_GROUP:1721-1	2	2	2	0	0										MPN_198										MG_184
ORTHO_GROUP:1722-1	2	2	2	0	0			MSC_0541					MCAP_0430
ORTHO_GROUP:1723-1	2	2	2	0	0															MMOB4640				MYPE9680
ORTHO_GROUP:1724-1	2	2	2	0	0			MSC_0946					MCAP_0771
ORTHO_GROUP:1725-1	2	2	2	0	0			MSC_0053					MCAP_0845
ORTHO_GROUP:1726-1	2	1	2	0	0								MCAP_0562,MCAP_0441
ORTHO_GROUP:1727-1	2	1	2	0	0			MSC_1053,MSC_1028
ORTHO_GROUP:1728-1	2	1	1	0	1	MHR_0375,MHR_0200+MHR_0201
ORTHO_GROUP:1729-1	2	2	2	0	0																		MGA_1130	MYPE7410
ORTHO_GROUP:1730-1	2	1	2	0	0									MAG2410,MAG2400
ORTHO_GROUP:173-1	20	20	19	0	1	MHR_0056	MARTH_orf213	MSC_1009	mhp635	MHJ_0617	MHP7448_0616	NoAnnotation	MCAP_0071	MAG6110	MPN_515	MCJ_006830	UU188	MS53_0484	UUR10_0179	MMOB2820	MYPU_5450	UPA3_0195	MGA_1005	MYPE800	MG_340
ORTHO_GROUP:1731-1	2	2	1	1	0															NoAnnotation	MYPU_1700
ORTHO_GROUP:1732-1	2	2	2	0	0			MSC_0165					MCAP_0855
ORTHO_GROUP:1733-1	2	2	2	0	0																		MGA_0217	MYPE8730
ORTHO_GROUP:1734-1	2	2	2	0	0												UU144					UPA3_0152
ORTHO_GROUP:1735-1	2	2	2	0	0			MSC_0858					MCAP_0095
ORTHO_GROUP:1736-1	2	2	2	0	0			MSC_0184					MCAP_0165
ORTHO_GROUP:1737-1	2	1	2	0	0							MCRO_0457,MCRO_0316
ORTHO_GROUP:1738-1	2	2	2	0	0			MSC_0389					MCAP_0597
ORTHO_GROUP:1739-1	2	2	2	0	0				mhp583		MHP7448_0566
ORTHO_GROUP:1740-1	2	2	2	0	0	MHR_0487										MCJ_005410
ORTHO_GROUP:174-1	20	20	20	0	0	MHR_0108	MARTH_orf376	MSC_0718	mhp116	MHJ_0255	MHP7448_0263	MCRO_0684	MCAP_0668	MAG5180	MPN_193	MCJ_004670	UU539	MS53_0659	UUR10_0631	MMOB4330	MYPU_3860	UPA3_0577	MGA_0354	MYPE9770	MG_179
ORTHO_GROUP:1741-1	2	2	2	0	0				mhp027		MHP7448_0025
ORTHO_GROUP:1742-1	2	2	2	0	0																		MGA_1182	MYPE4910
ORTHO_GROUP:1743-1	2	1	2	0	0								MCAP_0185,MCAP_0283
ORTHO_GROUP:1744-1	2	2	1	1	0			NoAnnotation					MCAP_0069
ORTHO_GROUP:1745-1	2	1	1	0	1																			NoAnnotation
ORTHO_GROUP:1746-1	2	2	2	0	0										MPN_114						MYPU_7750
ORTHO_GROUP:1747-1	2	2	2	0	0										MPN_141										MG_191
ORTHO_GROUP:1748-1	2	2	2	0	0												UU483					UPA3_0501
ORTHO_GROUP:1749-1	2	2	2	0	0							MCRO_0765						MS53_0598
ORTHO_GROUP:1750-1	2	1	2	0	0													MS53_0374,MS53_0662
ORTHO_GROUP:175-1	20	20	19	1	0	MHR_0032	MARTH_orf201	MSC_0447	mhp433	MHJ_0428	MHP7448_0430	MCRO_0216	MCAP_0523	MAG4170	MPN_422	MCJ_001010	UU402	MS53_0375	NoAnnotation	MMOB4400	MYPU_5580	UPA3_0418	MGA_0832	MYPE8250	MG_295
ORTHO_GROUP:1751-1	2	1	1	0	1													MS53_0223,NoAnnotation
ORTHO_GROUP:1752-1	2	2	2	0	0			MSC_0436					MCAP_0536
ORTHO_GROUP:1753-1	2	2	1	1	0					MHJ_0443	NoAnnotation
ORTHO_GROUP:1754-1	2	2	2	0	0			MSC_0704					MCAP_0655
ORTHO_GROUP:1755-1	2	2	2	0	0			MSC_0032					MCAP_0019
ORTHO_GROUP:1756-1	2	2	2	0	0										MPN_449										MG_314
ORTHO_GROUP:1757-1	2	2	2	0	0										MPN_518										MG_343
ORTHO_GROUP:1758-1	2	2	2	0	0			MSC_0757					MCAP_0705
ORTHO_GROUP:1759-1	2	2	2	0	0																		MGA_0650	MYPE1220
ORTHO_GROUP:1760-1	2	1	2	0	0		MARTH_orf070,MARTH_orf068
ORTHO_GROUP:176-1	20	20	20	0	0	MHR_0104	MARTH_orf161	MSC_0046	mhp120	MHJ_0251	MHP7448_0259	MCRO_0732	MCAP_0010	MAG6850	MPN_006	MCJ_003810	UU020	MS53_0052	UUR10_0020	MMOB0760	MYPU_0520	UPA3_0020	MGA_0606	MYPE8140	MG_006
ORTHO_GROUP:1761-1	2	1	2	0	0										MPN_510,MPN_509
ORTHO_GROUP:1762-1	2	2	2	0	0			MSC_1005						MAG7270
ORTHO_GROUP:1763-1	2	2	2	0	0			MSC_0446					MCAP_0524
ORTHO_GROUP:1764-1	2	2	2	0	0										MPN_559										MG_381
ORTHO_GROUP:1765-1	2	2	2	0	0			MSC_0406					MCAP_0579
ORTHO_GROUP:1766-1	2	2	1	1	0			MSC_0227					NoAnnotation
ORTHO_GROUP:1767-1	2	2	2	0	0										MPN_030										MG_027
ORTHO_GROUP:1768-1	2	2	2	0	0					MHJ_0599	MHP7448_0597
ORTHO_GROUP:1769-1	2	2	2	0	0										MPN_566										MG_385
ORTHO_GROUP:1770-1	2	2	2	0	0			MSC_0199					MCAP_0183
ORTHO_GROUP:177-1	20	20	20	0	0	MHR_0311	MARTH_orf636	MSC_0461	mhp224	MHJ_0154	MHP7448_0158	MCRO_0114	MCAP_0508	MAG1150	MPN_569	MCJ_002780	UU490	MS53_0389	UUR10_0561	MMOB3480	MYPU_3780	UPA3_0508	MGA_0019	MYPE3350	MG_388
ORTHO_GROUP:1771-1	2	2	2	0	0																		MGA_0839	MYPE8500
ORTHO_GROUP:1772-1	2	2	2	0	0										MPN_255										MG_116
ORTHO_GROUP:1773-1	2	2	2	0	0													MS53_0402					MGA_0267
ORTHO_GROUP:1774-1	2	2	2	0	0			MSC_0676					MCAP_0620
ORTHO_GROUP:1775-1	2	2	2	0	0												UU375					UPA3_0390
ORTHO_GROUP:1776-1	2	1	2	0	0															MMOB5090,MMOB5080
ORTHO_GROUP:1777-1	2	2	1	1	0								NoAnnotation	MAG4050
ORTHO_GROUP:1778-1	2	2	2	0	0			MSC_0067					MCAP_0838
ORTHO_GROUP:1779-1	2	2	2	0	0								MCAP_0460											MYPE4260
ORTHO_GROUP:1780-1	2	2	2	0	0			MSC_0079					MCAP_0825
ORTHO_GROUP:178-1	20	20	19	1	0	MHR_0128	MARTH_orf676	MSC_0297	mhp070	MHJ_0062	MHP7448_0066	MCRO_0409	MCAP_0252	MAG5020	MPN_125	MCJ_006240	UU381	MS53_0271	NoAnnotation	MMOB5450	MYPU_1560	UPA3_0397	MGA_1269	MYPE1260	MG_206
ORTHO_GROUP:1781-1	2	2	2	0	0			MSC_0049					MCAP_0007
ORTHO_GROUP:1782-1	2	1	2	0	0																		MGA_0878,MGA_0887
ORTHO_GROUP:1783-1	2	2	2	0	0			MSC_0452					MCAP_0518
ORTHO_GROUP:1784-1	2	2	2	0	0										MPN_358										MG_255
ORTHO_GROUP:1785-1	2	2	2	0	0			MSC_0500					MCAP_0470
ORTHO_GROUP:1786-1	2	2	1	1	0			MSC_0579					NoAnnotation
ORTHO_GROUP:1787-1	2	2	2	0	0																		MGA_0914	MYPE5020
ORTHO_GROUP:1788-1	2	2	2	0	0													MS53_0007		MMOB5920
ORTHO_GROUP:1789-1	2	1	2	0	0							MCRO_0489,MCRO_0490
ORTHO_GROUP:1790-1	2	2	2	0	0																		MGA_1221	MYPE1390
ORTHO_GROUP:179-1	20	20	20	0	0	MHR_0084	MARTH_orf059	MSC_0489	mhp008	MHJ_0008	MHP7448_0008	MCRO_0658	MCAP_0481	MAG2040	MPN_425	MCJ_002530	UU141	MS53_0145	UUR10_0157	MMOB1380	MYPU_6740	UPA3_0147	MGA_0919	MYPE4840	MG_297
ORTHO_GROUP:1791-1	2	2	1	0	1													MS53_0283					NoAnnotation
ORTHO_GROUP:1792-1	2	2	2	0	0			MSC_1065					MCAP_0867
ORTHO_GROUP:1793-1	2	2	1	1	0							MCRO_0031		NoAnnotation
ORTHO_GROUP:1794-1	2	2	2	0	0													MS53_0105			MYPU_0980
ORTHO_GROUP:1795-1	2	1	2	0	0																			MYPE6000,MYPE6040
ORTHO_GROUP:1796-1	2	1	2	0	0							MCRO_0690,MCRO_0694
ORTHO_GROUP:1797-1	2	2	2	0	0			MSC_0939					MCAP_0778
ORTHO_GROUP:1798-1	2	1	2	0	0								MCAP_0167,MCAP_0274
ORTHO_GROUP:1799-1	2	2	2	0	0										MPN_212										MG_074
ORTHO_GROUP:1800-1	2	1	2	0	0																			MYPE7880,MYPE3870
ORTHO_GROUP:180-1	20	20	19	1	0	MHR_0252	MARTH_orf534	MSC_0492	mhp450	MHJ_0448	MHP7448_0451	MCRO_0110	MCAP_0478	MAG5800	MPN_060	MCJ_003760	UU412	MS53_0610	NoAnnotation	MMOB3090	MYPU_7020	UPA3_0429	MGA_0128	MYPE940	MG_047
ORTHO_GROUP:1801-1	2	2	2	0	0										MPN_015										MG_011
ORTHO_GROUP:1802-1	2	1	2	0	0														UUR10_0607,UUR10_0617
ORTHO_GROUP:1803-1	2	2	2	0	0	MHR_0278																		MYPE3060
ORTHO_GROUP:1804-1	2	1	2	0	0							MCRO_0198,MCRO_0199
ORTHO_GROUP:1805-1	2	2	1	1	0							NoAnnotation						MS53_0449
ORTHO_GROUP:1806-1	2	2	2	0	0															MMOB1630	MYPU_2310
ORTHO_GROUP:1807-1	2	2	2	0	0			MSC_0643					MCAP_0789
ORTHO_GROUP:1808-1	2	2	1	1	0							MCRO_0738		NoAnnotation
ORTHO_GROUP:1809-1	2	1	2	0	0							MCRO_0652,MCRO_0689
ORTHO_GROUP:18-1	16	15	16	0	0		MARTH_orf029,MARTH_orf030	MSC_0072				MCRO_0743	MCAP_0835	MAG7380	MPN_263		UU589	MS53_0655	UUR10_0694	MMOB1430	MYPU_1840	UPA3_0629	MGA_0452	MYPE1710	MG_124
ORTHO_GROUP:1810-1	2	2	2	0	0			MSC_0092						MAG2170
ORTHO_GROUP:181-1	20	20	20	0	0	MHR_0073	MARTH_orf821	MSC_0010	mhp624	MHJ_0607	MHP7448_0605	MCRO_0418	MCAP_0037	MAG0140	MPN_258	MCJ_007040	UU015	MS53_0137	UUR10_0015	MMOB0370	MYPU_6190	UPA3_0015	MGA_0372	MYPE5890	MG_119
ORTHO_GROUP:1811-1	2	2	2	0	0			MSC_0494					MCAP_0476
ORTHO_GROUP:1812-1	2	2	2	0	0																MYPU_6620		MGA_1115
ORTHO_GROUP:1813-1	2	2	2	0	0			MSC_0448					MCAP_0522
ORTHO_GROUP:1814-1	2	2	2	0	0												UU225.1					UPA3_0233
ORTHO_GROUP:1815-1	2	2	1	1	0										MPN_508										NoAnnotation
ORTHO_GROUP:1816-1	2	2	2	0	0			MSC_0091					MCAP_0047
ORTHO_GROUP:1817-1	2	1	1	1	0									MAG1620,NoAnnotation
ORTHO_GROUP:1818-1	2	2	2	0	0																		MGA_0774	MYPE3260
ORTHO_GROUP:1819-1	2	2	2	0	0				mhp293		MHP7448_0331
ORTHO_GROUP:18-2	6	6	6	0	0	MHR_0472			mhp396	MHJ_0380	MHP7448_0384					MCJ_000650				MMOB1420
ORTHO_GROUP:1820-1	2	2	2	0	0			MSC_0147					MCAP_0141
ORTHO_GROUP:182-1	20	20	20	0	0	MHR_0386	MARTH_orf425	MSC_0729	mhp204	MHJ_0174	MHP7448_0178	MCRO_0142	MCAP_0680	MAG5310	MPN_181	MCJ_001460	UU247	MS53_0627	UUR10_0242	MMOB2510	MYPU_5710	UPA3_0255	MGA_0735	MYPE10010	MG_167
ORTHO_GROUP:1821-1	2	2	2	0	0										MPN_489										MG_338
ORTHO_GROUP:1822-1	2	2	2	0	0							MCRO_0597						MS53_0359
ORTHO_GROUP:1823-1	2	2	2	0	0			MSC_0351					MCAP_0335
ORTHO_GROUP:1824-1	2	1	1	1	0			NoAnnotation
ORTHO_GROUP:1825-1	2	2	2	0	0										MPN_262										MG_123
ORTHO_GROUP:1826-1	2	1	2	0	0																			MYPE6030,MYPE5990
ORTHO_GROUP:1827-1	2	1	2	0	0																		MGA_0557,MGA_0556
ORTHO_GROUP:1828-1	2	1	2	0	0																MYPU_6540,MYPU_6520
ORTHO_GROUP:1829-1	2	2	2	0	0			MSC_0304					MCAP_0259
ORTHO_GROUP:1830-1	2	2	2	0	0										MPN_070										MG_474
ORTHO_GROUP:183-1	20	20	20	0	0	MHR_0524	MARTH_orf169	MSC_0914	mhp304	MHJ_0284	MHP7448_0293	MCRO_0100	MCAP_0805	MAG3820	MPN_026	MCJ_004560	UU595	MS53_0663	UUR10_0700	MMOB6020	MYPU_1650	UPA3_0635	MGA_0500	MYPE10330	MG_024
ORTHO_GROUP:1831-1	2	2	2	0	0			MSC_0116					MCAP_0127
ORTHO_GROUP:1832-1	2	2	2	0	0										MPN_570										MG_389
ORTHO_GROUP:1833-1	2	2	2	0	0			MSC_0765					MCAP_0713
ORTHO_GROUP:1834-1	2	2	2	0	0			MSC_0402					MCAP_0583
ORTHO_GROUP:1835-1	2	2	2	0	0										MPN_685										MG_526
ORTHO_GROUP:1836-1	2	2	2	0	0										MPN_162										MG_149
ORTHO_GROUP:1837-1	2	2	2	0	0								MCAP_0307										MGA_1135
ORTHO_GROUP:1838-1	2	2	2	0	0									MAG3480							MYPU_3950
ORTHO_GROUP:1839-1	2	2	2	0	0													MS53_0536					MGA_1305
ORTHO_GROUP:1840-1	2	1	2	0	0									MAG3770,MAG0130
ORTHO_GROUP:184-1	20	20	20	0	0	MHR_0109	MARTH_orf375	MSC_0717	mhp115	MHJ_0256	MHP7448_0264	MCRO_0683	MCAP_0667	MAG5170	MPN_194	MCJ_004680	UU538	MS53_0660	UUR10_0630	MMOB4320	MYPU_3870	UPA3_0576	MGA_0353	MYPE9760	MG_180
ORTHO_GROUP:1841-1	2	1	2	0	0		MARTH_orf345,MARTH_orf811
ORTHO_GROUP:1842-1	2	1	2	0	0															MMOB5940,MMOB5950
ORTHO_GROUP:1843-1	2	1	2	0	0																MYPU_4180,MYPU_4170
ORTHO_GROUP:1844-1	2	2	2	0	0			MSC_0082					MCAP_0822
ORTHO_GROUP:1845-1	2	1	1	0	1													NoAnnotation
ORTHO_GROUP:1846-1	2	2	2	0	0															MMOB6110				MYPE9790
ORTHO_GROUP:1847-1	2	2	2	0	0												UU171					UPA3_0178
ORTHO_GROUP:1848-1	2	1	1	0	1											MCJ_002180,MCJ_002240+MCJ_002250
ORTHO_GROUP:1849-1	2	2	2	0	0			MSC_0088					MCAP_0044
ORTHO_GROUP:1850-1	2	2	2	0	0										MPN_313										MG_220
ORTHO_GROUP:185-1	20	20	20	0	0	MHR_0488	MARTH_orf788	MSC_0335	mhp600	MHJ_0584	MHP7448_0583	MCRO_0508	MCAP_0325	MAG7290	MPN_156	MCJ_005420	UU321	MS53_0082	UUR10_0327	MMOB1530	MYPU_6720	UPA3_0336	MGA_0824	MYPE1120	MG_143
ORTHO_GROUP:1851-1	2	2	1	1	0											NoAnnotation								MYPE550
ORTHO_GROUP:1852-1	2	2	2	0	0			MSC_0201					MCAP_0296
ORTHO_GROUP:1853-1	2	2	2	0	0															MMOB2010				MYPE6240
ORTHO_GROUP:1854-1	2	2	2	0	0				mhp535		MHP7448_0290
ORTHO_GROUP:1855-1	2	2	2	0	0						MHP7448_0418					MCJ_003600
ORTHO_GROUP:1856-1	2	2	2	0	0															MMOB4420	MYPU_1410
ORTHO_GROUP:1857-1	2	2	2	0	0				mhp522		MHP7448_0420
ORTHO_GROUP:1858-1	2	1	2	0	0		MARTH_orf663,MARTH_orf665
ORTHO_GROUP:1859-1	2	2	2	0	0			MSC_0087					MCAP_0043
ORTHO_GROUP:1860-1	2	2	2	0	0							MCRO_0092												MYPE2970
ORTHO_GROUP:186-1	20	20	20	0	0	MHR_0444	MARTH_orf128	MSC_0670	mhp287	MHJ_0089	MHP7448_0092	MCRO_0596	MCAP_0623	MAG7120	MPN_280	MCJ_006640	UU570	MS53_0542	UUR10_0667	MMOB6180	MYPU_7040	UPA3_0609	MGA_0652	MYPE5290	MG_139
ORTHO_GROUP:1861-1	2	2	2	0	0			MSC_0426					MCAP_0546
ORTHO_GROUP:1862-1	2	1	1	1	0																		MGA_1343,NoAnnotation
ORTHO_GROUP:1863-1	2	2	2	0	0			MSC_0189					MCAP_0303
ORTHO_GROUP:1864-1	2	2	2	0	0			MSC_0374					MCAP_0612
ORTHO_GROUP:1865-1	2	2	2	0	0							MCRO_0245						MS53_0403
ORTHO_GROUP:1866-1	2	2	2	0	0											MCJ_006010			UUR10_0064
ORTHO_GROUP:1867-1	2	1	1	1	0							MCRO_0459,NoAnnotation
ORTHO_GROUP:1868-1	2	2	2	0	0															MMOB1670	MYPU_2360
ORTHO_GROUP:1869-1	2	2	2	0	0			MSC_0064												MMOB1000
ORTHO_GROUP:1870-1	2	2	2	0	0												UU090					UPA3_0091
ORTHO_GROUP:187-1	20	20	20	0	0	MHR_0626	MARTH_orf126	MSC_0498	mhp365	MHJ_0349	MHP7448_0354	MCRO_0744	MCAP_0472	MAG1990	MPN_273	MCJ_005920	UU272	MS53_0173	UUR10_0269	MMOB0890	MYPU_0080	UPA3_0281	MGA_0212	MYPE3500	MG_132
ORTHO_GROUP:1871-1	2	2	2	0	0			MSC_0553					MCAP_0421
ORTHO_GROUP:1872-1	2	2	1	1	0	MHR_0178				NoAnnotation
ORTHO_GROUP:1873-1	2	1	1	1	0											NoAnnotation
ORTHO_GROUP:1874-1	2	1	2	0	0																			MYPE7940,MYPE1630
ORTHO_GROUP:1875-1	2	1	2	0	0			MSC_0126,MSC_0391
ORTHO_GROUP:1876-1	2	2	2	0	0										MPN_121										MG_202
ORTHO_GROUP:1877-1	2	1	1	1	0							MCRO_0081,NoAnnotation
ORTHO_GROUP:1878-1	2	2	2	0	0													MS53_0367			MYPU_1920
ORTHO_GROUP:1879-1	2	2	2	0	0															MMOB3060	MYPU_2990
ORTHO_GROUP:1880-1	2	2	1	1	0									MAG4300							NoAnnotation
ORTHO_GROUP:188-1	20	20	20	0	0	MHR_0463	MARTH_orf396	MSC_0856	mhp038	MHJ_0033	MHP7448_0037	MCRO_0161	MCAP_0097	MAG2080	MPN_243	MCJ_006630	UU057	MS53_0301	UUR10_0063	MMOB2650	MYPU_3510	UPA3_0056	MGA_0121	MYPE3310	MG_104
ORTHO_GROUP:1881-1	2	2	2	0	0			MSC_0111					MCAP_0121
ORTHO_GROUP:1882-1	2	1	2	0	0		MARTH_orf868,MARTH_orf188
ORTHO_GROUP:1883-1	2	1	2	0	0									MAG1560,MAG5740
ORTHO_GROUP:1884-1	2	2	2	0	0										MPN_214										MG_076
ORTHO_GROUP:1885-1	2	2	2	0	0				mhp303	MHJ_0282
ORTHO_GROUP:1886-1	2	2	2	0	0	MHR_0250															MYPU_3410
ORTHO_GROUP:1887-1	2	2	1	1	0								NoAnnotation											MYPE1870
ORTHO_GROUP:1888-1	2	2	1	1	0				mhp019		NoAnnotation
ORTHO_GROUP:1889-1	2	2	2	0	0	MHR_0246										MCJ_003740
ORTHO_GROUP:1890-1	2	2	2	0	0		MARTH_orf750																	MYPE1850
ORTHO_GROUP:189-1	20	20	20	0	0	MHR_0219	MARTH_orf043	MSC_0889	mhp051	MHJ_0045	MHP7448_0049	MCRO_0370	MCAP_0080	MAG3520	MPN_602	MCJ_006500	UU135	MS53_0409	UUR10_0150	MMOB2130	MYPU_2700	UPA3_0141	MGA_1168	MYPE580	MG_403
ORTHO_GROUP:1891-1	2	2	2	0	0															MMOB1640	MYPU_2320
ORTHO_GROUP:1892-1	2	1	1	1	0			MSC_0648,NoAnnotation
ORTHO_GROUP:1893-1	2	2	1	1	0										MPN_090										NoAnnotation
ORTHO_GROUP:1894-1	2	2	2	0	0										MPN_560								MGA_0105
ORTHO_GROUP:1895-1	2	1	2	0	0		MARTH_orf548,MARTH_orf544
ORTHO_GROUP:1896-1	2	2	2	0	0			MSC_0916					MCAP_0803
ORTHO_GROUP:1897-1	2	2	1	1	0				NoAnnotation		MHP7448_0569
ORTHO_GROUP:1898-1	2	2	2	0	0							MCRO_0431		MAG3720
ORTHO_GROUP:1899-1	2	2	2	0	0			MSC_0444					MCAP_0527
ORTHO_GROUP:1900-1	2	2	2	0	0							MCRO_0421		MAG0180
ORTHO_GROUP:190-1	20	20	20	0	0	MHR_0218	MARTH_orf042	MSC_0890	mhp050	MHJ_0044	MHP7448_0048	MCRO_0371	MCAP_0079	MAG3510	MPN_603	MCJ_006510	UU136	MS53_0410	UUR10_0152	MMOB2140	MYPU_2710	UPA3_0142	MGA_1167	MYPE570	MG_404
ORTHO_GROUP:1901-1	2	2	2	0	0			MSC_0329					MCAP_0320
ORTHO_GROUP:1902-1	2	2	2	0	0			MSC_0417					MCAP_0572
ORTHO_GROUP:1903-1	2	2	2	0	0			MSC_0050																MYPE3150
ORTHO_GROUP:1904-1	2	2	2	0	0			MSC_0293					MCAP_0248
ORTHO_GROUP:1905-1	2	2	1	0	1			MSC_0177					NoAnnotation
ORTHO_GROUP:1906-1	2	2	2	0	0			MSC_0834					MCAP_0850
ORTHO_GROUP:1907-1	2	2	2	0	0	MHR_0203						MCRO_0310
ORTHO_GROUP:1908-1	2	2	2	0	0			MSC_0345						MAG5770
ORTHO_GROUP:1909-1	2	2	1	1	0												NoAnnotation					UPA3_0454
ORTHO_GROUP:19-1	11	11	10	0	1			MSC_0689					MCAP_0642	MAG7320	MPN_472		UU190+UU191	MS53_0620	UUR10_0181		MYPU_3590	UPA3_0197		MYPE2330	MG_326
ORTHO_GROUP:1910-1	2	1	1	1	0							MCRO_0119,NoAnnotation
ORTHO_GROUP:191-1	20	20	18	2	0	MHR_0147	MARTH_orf336	NoAnnotation	mhp679	MHJ_0658	MHP7448_0658	MCRO_0093	NoAnnotation	MAG2010	MPN_471	MCJ_004500	UU533	MS53_0124	UUR10_0625	MMOB5490	MYPU_4890	UPA3_0571	MGA_1319	MYPE3900	MG_325
ORTHO_GROUP:1911-1	2	2	2	0	0			MSC_0291					MCAP_0246
ORTHO_GROUP:1912-1	2	2	2	0	0										MPN_142										MG_192
ORTHO_GROUP:1913-1	2	2	2	0	0			MSC_0096					MCAP_0054
ORTHO_GROUP:1914-1	2	1	2	0	0																MYPU_7350,MYPU_7370
ORTHO_GROUP:1915-1	2	1	2	0	0																MYPU_0620,MYPU_6280
ORTHO_GROUP:1916-1	2	2	1	0	1																		MGA_0101	MYPE9890+MYPE9900
ORTHO_GROUP:1917-1	2	1	2	0	0													MS53_0250,MS53_0238
ORTHO_GROUP:1918-1	2	2	2	0	0	MHR_0139				MHJ_0395
ORTHO_GROUP:1919-1	2	2	2	0	0			MSC_0401					MCAP_0585
ORTHO_GROUP:19-2	9	9	9	0	0	MHR_0100	MARTH_orf328					MCRO_0050				MCJ_003850	UU535		UUR10_0628	MMOB5320		UPA3_0574		MYPE2750
ORTHO_GROUP:1920-1	2	2	2	0	0			MSC_0497					MCAP_0473
ORTHO_GROUP:192-1	20	20	19	1	0	MHR_0053	MARTH_orf208	MSC_1006	mhp638	MHJ_0620	MHP7448_0619	NoAnnotation	MCAP_0067	MAG6190	MPN_538	MCJ_006860	UU010	MS53_0420	UUR10_0010	MMOB5330	MYPU_2900	UPA3_0010	MGA_0872	MYPE5740	MG_361
ORTHO_GROUP:1921-1	2	2	2	0	0															MMOB1660	MYPU_2350
ORTHO_GROUP:1922-1	2	2	2	0	0												UU442					UPA3_0462
ORTHO_GROUP:1923-1	2	2	2	0	0				mhp026		MHP7448_0024
ORTHO_GROUP:1925-1	2	2	2	0	0			MSC_0586					MCAP_0392
ORTHO_GROUP:1926-1	2	2	2	0	0			MSC_0254					MCAP_0214
ORTHO_GROUP:1927-1	2	2	2	0	0																		MGA_0838	MYPE8510
ORTHO_GROUP:1928-1	2	2	2	0	0			MSC_0482					MCAP_0489
ORTHO_GROUP:1929-1	2	2	2	0	0										MPN_433										MG_304
ORTHO_GROUP:1930-1	2	2	2	0	0								MCAP_0864			MCJ_004890
ORTHO_GROUP:193-1	20	20	19	1	0	MHR_0543	MARTH_orf177	MSC_0595	mhp105	MHJ_0266	MHP7448_0274	MCRO_0312	MCAP_0384	MAG0690	MPN_106	MCJ_005190	UU457	MS53_0306	NoAnnotation	MMOB5160	MYPU_3470	UPA3_0476	MGA_1281	MYPE9260	MG_195
ORTHO_GROUP:1931-1	2	2	1	0	1								NoAnnotation	MAG4060
ORTHO_GROUP:1932-1	2	2	2	0	0										MPN_670										MG_456
ORTHO_GROUP:1933-1	2	2	2	0	0			MSC_0101					MCAP_0057
ORTHO_GROUP:1934-1	2	2	2	0	0								MCAP_0568	MAG3870
ORTHO_GROUP:1935-1	2	2	2	0	0			MSC_0248				MCRO_0286
ORTHO_GROUP:1936-1	2	2	2	0	0			MSC_0133					MCAP_0132
ORTHO_GROUP:1937-1	2	2	1	0	1			NoAnnotation					MCAP_0592
ORTHO_GROUP:1938-1	2	2	2	0	0			MSC_0043					MCAP_0013
ORTHO_GROUP:1939-1	2	2	2	0	0										MPN_163										MG_478
ORTHO_GROUP:1940-1	2	1	2	0	0															MMOB3980,MMOB3990
ORTHO_GROUP:194-1	20	20	20	0	0	MHR_0645	MARTH_orf076	MSC_0944	mhp669	MHJ_0648	MHP7448_0648	MCRO_0644	MCAP_0773	MAG3780	MPN_211	MCJ_000340	UU120	MS53_0058	UUR10_0135	MMOB5720	MYPU_0960	UPA3_0126	MGA_0686	MYPE8890	MG_073
ORTHO_GROUP:1941-1	2	2	2	0	0			MSC_0370					MCAP_0608
ORTHO_GROUP:1942-1	2	2	2	0	0										MPN_526										MG_350
ORTHO_GROUP:1943-1	2	2	2	0	0			MSC_0535					MCAP_0436
ORTHO_GROUP:1944-1	2	2	2	0	0			MSC_0438					MCAP_0533
ORTHO_GROUP:1945-1	2	2	2	0	0																		MGA_1069	MYPE2770
ORTHO_GROUP:1946-1	2	2	2	0	0			MSC_0354					MCAP_0338
ORTHO_GROUP:195-1	20	20	20	0	0	MHR_0500	MARTH_orf315	MSC_0157	mhp085	MHJ_0073	MHP7448_0077	MCRO_0693	MCAP_0151	MAG5940	MPN_225	MCJ_002080	UU525	MS53_0049	UUR10_0614	MMOB3690	MYPU_4300	UPA3_0562	MGA_0262	MYPE290	MG_087
ORTHO_GROUP:196-1	20	20	19	1	0	MHR_0508	MARTH_orf271	NoAnnotation	mhp472	MHJ_0471	MHP7448_0474	MCRO_0552	MCAP_0598	MAG6590	MPN_478	MCJ_006060	UU295	MS53_0373	UUR10_0292	MMOB1910	MYPU_6240	UPA3_0303	MGA_0851	MYPE8020	MG_332
ORTHO_GROUP:197-1	20	20	20	0	0	MHR_0395	MARTH_orf435	MSC_0738	mhp195	MHJ_0183	MHP7448_0187	MCRO_0133	MCAP_0689	MAG5390	MPN_172	MCJ_001380	UU238	MS53_0636	UUR10_0233	MMOB2420	MYPU_5800	UPA3_0246	MGA_0721	MYPE10110	MG_158
ORTHO_GROUP:198-1	16	16	16	0	0	MHR_0319	MARTH_orf119	MSC_0030	mhp451	MHJ_0449	MHP7448_0452	MCRO_0772	MCAP_0021	MAG7430		MCJ_004660	UU118	MS53_0612	UUR10_0133		MYPU_7730	UPA3_0124		MYPE10280
ORTHO_GROUP:198-2	4	4	4	0	0										MPN_081								MGA_0655	MYPE3630	MG_065
ORTHO_GROUP:199-1	20	20	20	0	0	MHR_0412	MARTH_orf063	MSC_0607	mhp059	MHJ_0052	MHP7448_0056	MCRO_0353	MCAP_0372	MAG2600	MPN_631	MCJ_001190	UU514	MS53_0414	UUR10_0597	MMOB1770	MYPU_5320	UPA3_0545	MGA_0782	MYPE9580	MG_433
ORTHO_GROUP:200-1	20	20	20	0	0	MHR_0029	MARTH_orf090	MSC_0166	mhp463	MHJ_0462	MHP7448_0465	MCRO_0088	MCAP_0761	MAG6780	MPN_522	MCJ_000410	UU269	MS53_0113	UUR10_0265	MMOB4960	MYPU_1660	UPA3_0277	MGA_1194	MYPE2880	MG_347
ORTHO_GROUP:20-1	21	20	21	0	0	MHR_0004	MARTH_orf789	MSC_1017,MSC_1042	mhp003	MHJ_0003	MHP7448_0003	MCRO_0550	MCAP_0856	MAG1740	MPN_557	MCJ_000040	UU039	MS53_0515	UUR10_0043	MMOB1540	MYPU_2530	UPA3_0038	MGA_0469	MYPE1670	MG_379
ORTHO_GROUP:201-1	20	20	20	0	0	MHR_0090	MARTH_orf134	MSC_0599	mhp012	MHJ_0012	MHP7448_0012	MCRO_0622	MCAP_0376	MAG4880	MPN_556	MCJ_001600	UU278	MS53_0356	UUR10_0276	MMOB1240	MYPU_2430	UPA3_0288	MGA_0636	MYPE6120	MG_378
ORTHO_GROUP:202-1	20	20	19	0	1	MHR_0521	MARTH_orf192	MSC_0221	mhp256	MHJ_0121	MHP7448_0125	MCRO_0213	MCAP_0205	MAG4750	MPN_115	MCJ_007000	UU227	MS53_0606	UUR10_0222+UUR10_0223	MMOB6290	MYPU_2590	UPA3_0235	MGA_1272	MYPE9160	MG_196
ORTHO_GROUP:203-1	20	20	20	0	0	MHR_0620	MARTH_orf165	MSC_0149	mhp627	MHJ_0610	MHP7448_0608	MCRO_0561	MCAP_0143	MAG7010	MPN_044	MCJ_007010	UU594	MS53_0521	UUR10_0699	MMOB6150	MYPU_1450	UPA3_0634	MGA_0502	MYPE10320	MG_034
ORTHO_GROUP:204-1	20	20	20	0	0	MHR_0609	MARTH_orf857	MSC_0453	mhp233	MHJ_0145	MHP7448_0149	MCRO_0681	MCAP_0517	MAG1540	MPN_331	MCJ_000510	UU347	MS53_0603	UUR10_0354	MMOB0850	MYPU_2090	UPA3_0363	MGA_1297	MYPE6920	MG_238
ORTHO_GROUP:205-1	11	11	8	3	0	MHR_0224	MARTH_orf049	MSC_0884	NoAnnotation	NoAnnotation	NoAnnotation	MCRO_0365	MCAP_0085			MCJ_006450		MS53_0404			MYPU_2650
ORTHO_GROUP:205-2	8	8	8	0	0									MAG3570	MPN_597		UU128		UUR10_0143	MMOB2070		UPA3_0134	MGA_1179		MG_398
ORTHO_GROUP:206-1	20	20	19	1	0	MHR_0520	MARTH_orf193	MSC_0222	mhp257	MHJ_0120	MHP7448_0124	MCRO_0214	MCAP_0204	MAG4760	MPN_116	MCJ_006990	UU228	MS53_0607	UUR10_0223	MMOB6280	MYPU_2600	UPA3_0236	MGA_1273	NoAnnotation	MG_197
ORTHO_GROUP:207-1	20	20	20	0	0	MHR_0519	MARTH_orf194	MSC_0223	mhp258	MHJ_0119	MHP7448_0123	MCRO_0215	MCAP_0203	MAG4770	MPN_117	MCJ_006980	UU229	MS53_0608	UUR10_0224	MMOB6270	MYPU_2610	UPA3_0237	MGA_1274	MYPE9150	MG_198
ORTHO_GROUP:208-1	20	20	20	0	0	MHR_0387	MARTH_orf426	MSC_0730	mhp203	MHJ_0175	MHP7448_0179	MCRO_0141	MCAP_0681	MAG5320	MPN_180	MCJ_001450	UU246	MS53_0628	UUR10_0241	MMOB2500	MYPU_5720	UPA3_0254	MGA_0734	MYPE10020	MG_166
ORTHO_GROUP:209-1	20	20	20	0	0	MHR_0207	MARTH_orf815	MSC_0496	mhp251	MHJ_0126	MHP7448_0130	MCRO_0313	MCAP_0474	MAG0680	MPN_235	MCJ_001880	UU548	MS53_0307	UUR10_0639	MMOB0720	MYPU_6150	UPA3_0585	MGA_0415	MYPE2070	MG_097
ORTHO_GROUP:2-1	2	1	2	0	0																		MGA_1237,MGA_1351
ORTHO_GROUP:210-1	20	20	19	1	0	MHR_0132	MARTH_orf589	MSC_0585	mhp033	MHJ_0028	MHP7448_0032	MCRO_0195	MCAP_0393	MAG2200	MPN_520	MCJ_005350	UU410	MS53_0558	NoAnnotation	MMOB4070	MYPU_6670	UPA3_0427	MGA_1196	MYPE8820	MG_345
ORTHO_GROUP:21-1	5	1	1	4	0										NoAnnotation
ORTHO_GROUP:211-1	20	20	19	1	0	MHR_0212	MARTH_orf270	MSC_0439	mhp043	MHJ_0037	MHP7448_0041	MCRO_0493	MCAP_0532	MAG5090	MPN_563	MCJ_006580	UU461	MS53_0168	NoAnnotation	MMOB4220	MYPU_3530	UPA3_0480	MGA_0110	MYPE1930	MG_384
ORTHO_GROUP:21-2	16	1	1	15	0										MPN_465,NoAnnotation
ORTHO_GROUP:212-1	20	20	19	1	0	MHR_0612	MARTH_orf781	MSC_0610	mhp072	MHJ_0063	MHP7448_0067	NoAnnotation	MCAP_0369	MAG1460	MPN_434	MCJ_006260	UU339	MS53_0351	UUR10_0346	MMOB1130	MYPU_2230	UPA3_0355	MGA_0279	MYPE9490	MG_305
ORTHO_GROUP:213-1	20	20	19	1	0	MHR_0685	MARTH_orf883	MSC_1068	mhp699	MHJ_0676	MHP7448_0678	MCRO_0757	MCAP_0870	MAG7500	MPN_682	MCJ_007340	UU604	MS53_0601	UUR10_0709	MMOB6320	MYPU_1540	UPA3_0644	MGA_1323d	MYPE10420	MG_466
ORTHO_GROUP:214-1	20	20	20	0	0	MHR_0381	MARTH_orf417	MSC_0724	mhp209	MHJ_0169	MHP7448_0173	MCRO_0151	MCAP_0675	MAG5240	MPN_186	MCJ_001510	UU252	MS53_0579	UUR10_0247	MMOB2560	MYPU_5660	UPA3_0260	MGA_0745	MYPE9960	MG_172
ORTHO_GROUP:215-1	20	20	20	0	0	MHR_0573	MARTH_orf015	MSC_0761	mhp030	MHJ_0025	MHP7448_0029	MCRO_0513	MCAP_0709	MAG7160	MPN_238	MCJ_001660	UU544	MS53_0091	UUR10_0635	MMOB3760	MYPU_2010	UPA3_0581	MGA_0412	MYPE2110	MG_100
ORTHO_GROUP:216-1	20	20	20	0	0	MHR_0408	MARTH_orf346	MSC_0466	mhp063	MHJ_0056	MHP7448_0060	MCRO_0276	MCAP_0503	MAG2650	MPN_352	MCJ_001150	UU349	MS53_0455	UUR10_0356	MMOB2890	MYPU_4540	UPA3_0365	MGA_0012	MYPE8360	MG_249
ORTHO_GROUP:217-1	20	20	20	0	0	MHR_0599	MARTH_orf597	MSC_0825	mhp615	MHJ_0595	MHP7448_0595	MCRO_0032	MCAP_0752	MAG6890	MPN_628	MCJ_006730	UU182	MS53_0656	UUR10_0173	MMOB3310	MYPU_4590	UPA3_0189	MGA_0356	MYPE3740	MG_430
ORTHO_GROUP:218-1	20	20	19	1	0	MHR_0264	MARTH_orf388	MSC_0542	mhp421	MHJ_0418	MHP7448_0405	MCRO_0264	MCAP_0429	MAG2230	MPN_535	MCJ_002720	UU449	MS53_0164	NoAnnotation	MMOB2700	MYPU_6570	UPA3_0468	MGA_0407	MYPE2790	MG_358
ORTHO_GROUP:219-1	2	2	2	0	0										MPN_488										MG_337
ORTHO_GROUP:219-2	18	18	17	1	0	MHR_0304	MARTH_orf185	MSC_0502	mhp216	MHJ_0161	MHP7448_0165	MCRO_0364	MCAP_0468	MAG0730		MCJ_002860	UU453	MS53_0321	NoAnnotation	MMOB0780	MYPU_1740	UPA3_0472	MGA_1129	MYPE7420
ORTHO_GROUP:2-2	46	1	37	0	9																		MGA_1339,MGA_0972,MGA_1253+MGA_1348,MGA_0986,MGA_0973,MGA_0069,MGA_1340,MGA_0070,MGA_1249,MGA_1257,MGA_1251,MGA_1336,MGA_1337+MGA_1338,MGA_0979,MGA_0388,MGA_0974,MGA_1341,MGA_0383+MGA_0386,MGA_0393,MGA_0379,MGA_0068,MGA_0981,MGA_0977,MGA_1342,MGA_1246,MGA_0987,MGA_0968+MGA_0970,MGA_0078,MGA_0390,MGA_0079+MGA_0080,MGA_1250,MGA_1239,MGA_0380+MGA_0383,MGA_0065,MGA_0966,MGA_1243,MGA_1245,MGA_0395,MGA…
ORTHO_GROUP:220-1	20	20	20	0	0	MHR_0217	MARTH_orf041	MSC_0891	mhp049	MHJ_0043	MHP7448_0047	MCRO_0372	MCAP_0078	MAG3500	MPN_604	MCJ_006520	UU137	MS53_0411	UUR10_0153	MMOB2150	MYPU_2720	UPA3_0143	MGA_1164	MYPE560	MG_405
ORTHO_GROUP:22-1	14	14	14	0	0	MHR_0400	MARTH_orf441	MSC_0743	mhp189	MHJ_0188	MHP7448_0192	MCRO_0127	MCAP_0694	MAG5440		MCJ_001330		MS53_0641		MMOB2370	MYPU_5860			MYPE10160
ORTHO_GROUP:221-1	20	20	20	0	0	MHR_0410	MARTH_orf348	MSC_0464	mhp061	MHJ_0054	MHP7448_0058	MCRO_0274	MCAP_0505	MAG2670	MPN_354	MCJ_001170	UU493	MS53_0452	UUR10_0564	MMOB2920	MYPU_4510	UPA3_0511	MGA_0015	MYPE3390	MG_251
ORTHO_GROUP:22-2	7	7	6	1	0										MPN_167		UU233	NoAnnotation	UUR10_0228			UPA3_0241	MGA_0711		MG_153
ORTHO_GROUP:222-1	20	20	20	0	0	MHR_0417	MARTH_orf010	MSC_0385	mhp653	MHJ_0633	MHP7448_0632	MCRO_0518	MCAP_0602	MAG7210	MPN_300	MCJ_001240	UU345	MS53_0096	UUR10_0352	MMOB4770	MYPU_1150	UPA3_0361	MGA_0037	MYPE380	MG_213
ORTHO_GROUP:223-1	20	20	20	0	0	MHR_0646	MARTH_orf269	MSC_0404	mhp622	MHJ_0605	MHP7448_0603	MCRO_0271	MCAP_0581	MAG1940	MPN_528	MCJ_007060	UU315	MS53_0148	UUR10_0320	MMOB5210	MYPU_4700	UPA3_0330	MGA_1121	MYPE4400	MG_351
ORTHO_GROUP:224-1	20	20	19	1	0	MHR_0527	MARTH_orf696	MSC_0027	mhp307	MHJ_0287	MHP7448_0296	NoAnnotation	MCAP_0024	MAG2760	MPN_228	MCJ_004530	UU554	MS53_0532	UUR10_0645	MMOB2270	MYPU_6110	UPA3_0591	MGA_0423	MYPE1140	MG_090
ORTHO_GROUP:225-1	20	20	19	1	0	MHR_0473	MARTH_orf031	MSC_0327	mhp397	MHJ_0381	MHP7448_0385	MCRO_0674	MCAP_0318	MAG1190	MPN_402	MCJ_000640	UU452	MS53_0492	NoAnnotation	MMOB1440	MYPU_1830	UPA3_0471	MGA_1022	MYPE8010	MG_283
ORTHO_GROUP:226-1	20	20	20	0	0	MHR_0116	MARTH_orf329	MSC_0686	mhp066	MHJ_0059	MHP7448_0063	MCRO_0048	MCAP_0639	MAG7300	MPN_669	MCJ_001110	UU117	MS53_0622	UUR10_0132	MMOB5470	MYPU_4850	UPA3_0123	MGA_1144	MYPE7960	MG_455
ORTHO_GROUP:227-1	20	20	20	0	0	MHR_0334	MARTH_orf217	MSC_0012	mhp410	MHJ_0409	MHP7448_0396	MCRO_0163	MCAP_0035	MAG2060	MPN_023	MCJ_003200	UU197	MS53_0303	UUR10_0187	MMOB3150	MYPU_4900	UPA3_0203	MGA_0893	MYPE9380	MG_021
ORTHO_GROUP:228-1	20	20	19	1	0	MHR_0421	MARTH_orf804	MSC_0083	mhp656	MHJ_0636	MHP7448_0635	MCRO_0038	MCAP_0821	MAG3230	MPN_059	MCJ_001270	UU411	MS53_0015	NoAnnotation	MMOB1300	MYPU_1180	UPA3_0428	MGA_0129	MYPE8610	MG_046
ORTHO_GROUP:229-1	20	20	19	0	1	MHR_0593	MARTH_orf732	MSC_0355	mhp549	MHJ_0533	MHP7448_0532	MCRO_0024	MCAP_0339	MAG0650	MPN_034	MCJ_007160	UU377	MS53_0004	NoAnnotation	MMOB0570	MYPU_6750	UPA3_0393	MGA_0791	MYPE9170	MG_031
ORTHO_GROUP:230-1	20	20	20	0	0	MHR_0383	MARTH_orf420	MSC_0726	mhp207	MHJ_0171	MHP7448_0175	MCRO_0149	MCAP_0677	MAG5260	MPN_184	MCJ_001490	UU250	MS53_0581	UUR10_0245	MMOB2540	MYPU_5680	UPA3_0258	MGA_0740	MYPE9980	MG_170
ORTHO_GROUP:23-1	18	18	18	0	0	MHR_0020	MARTH_orf625	MSC_0926	mhp467	MHJ_0466	MHP7448_0469	MCRO_0535	MCAP_0797	MAG4610	MPN_334	MCJ_000370	UU093	MS53_0130	UUR10_0105		MYPU_1960	UPA3_0094	MGA_0806	MYPE3560
ORTHO_GROUP:231-1	20	20	20	0	0	MHR_0223	MARTH_orf048	MSC_0885	mhp055	MHJ_0049	MHP7448_0053	MCRO_0366	MCAP_0084	MAG3560	MPN_598	MCJ_006460	UU129	MS53_0405	UUR10_0144	MMOB2080	MYPU_2660	UPA3_0135	MGA_1177	MYPE620	MG_399
ORTHO_GROUP:23-2	3	3	3	0	0		MARTH_orf575	MSC_0323																MYPE960
ORTHO_GROUP:232-1	20	20	18	1	1	MHR_0263	MARTH_orf389	MSC_0543	mhp422	MHJ_0419	MHP7448_0406	MCRO_0265	NoAnnotation	MAG2240	MPN_536	MCJ_002730	UU448	MS53_0165	NoAnnotation	MMOB2710	MYPU_6580	UPA3_0467	MGA_0404	MYPE2780	MG_359
ORTHO_GROUP:233-1	20	20	20	0	0	MHR_0385	MARTH_orf423	MSC_0728	mhp205	MHJ_0173	MHP7448_0177	MCRO_0143	MCAP_0679	MAG5300	MPN_182	MCJ_001470	UU248	MS53_0626	UUR10_0243	MMOB2520	MYPU_5700	UPA3_0256	MGA_0737	MYPE10000	MG_168
ORTHO_GROUP:234-1	20	20	20	0	0	MHR_0402	MARTH_orf444	MSC_0745	mhp187	MHJ_0190	MHP7448_0194	MCRO_0125	MCAP_0696	MAG5460	MPN_165	MCJ_001310	UU231	MS53_0643	UUR10_0226	MMOB2350	MYPU_5890	UPA3_0239	MGA_0707	MYPE10180	MG_151
ORTHO_GROUP:235-1	19	19	18	1	0	NoAnnotation		MSC_0768	mhp628	MHJ_0611	MHP7448_0609	MCRO_0288	MCAP_0716	MAG4690	MPN_053	MCJ_001940	UU587	MS53_0394	UUR10_0691	MMOB4060	MYPU_6030	UPA3_0626	MGA_0664	MYPE2800	MG_041
ORTHO_GROUP:236-1	13	13	13	0	0	MHR_0022		MSC_0320	mhp465	MHJ_0464	MHP7448_0467	MCRO_0537	MCAP_0794	MAG4640		MCJ_000390	UU260		UUR10_0256		MYPU_1930	UPA3_0268
ORTHO_GROUP:236-2	5	5	5	0	0	MHR_0027		MSC_0924					MCAP_0799					MS53_0133					MGA_0810
ORTHO_GROUP:237-1	19	19	18	1	0	MHR_0321	MARTH_orf296	MSC_0151	mhp242	MHJ_0136	MHP7448_0140	MCRO_0581	MCAP_0145	MAG7340	MPN_362		NoAnnotation	MS53_0182	UUR10_0004	MMOB1890	MYPU_1060	UPA3_0004	MGA_0864	MYPE660	MG_259
ORTHO_GROUP:238-1	11	11	11	0	0	MHR_0367	MARTH_orf661		mhp411	MHJ_0410	MHP7448_0397	MCRO_0359		MAG4660		MCJ_003190		MS53_0325		MMOB0810	MYPU_2960
ORTHO_GROUP:238-2	8	7	8	0	0										MPN_448		UU330		UUR10_0337			UPA3_0345	MGA_0323,MGA_0333	MYPE470	MG_313
ORTHO_GROUP:239-1	19	19	19	0	0	MHR_0287	MARTH_orf298	MSC_0931	mhp097	MHJ_0275	MHP7448_0283	MCRO_0451	MCAP_0792	MAG2750	MPN_261		UU590	MS53_0531	UUR10_0695	MMOB0820	MYPU_4710	UPA3_0630	MGA_0454	MYPE4140	MG_122
ORTHO_GROUP:240-1	19	19	19	0	0	MHR_0324	MARTH_orf364	MSC_0615	mhp239	MHJ_0139	MHP7448_0143	MCRO_0069	MCAP_0364	MAG0850	MPN_521		UU268	MS53_0568	UUR10_0264	MMOB1210	MYPU_3030	UPA3_0276	MGA_1195	MYPE100	MG_346
ORTHO_GROUP:24-1	4	4	3	1	0												UU488		NoAnnotation			UPA3_0506			MG_276
ORTHO_GROUP:241-1	19	19	19	0	0	MHR_0533	MARTH_orf854	MSC_0042	mhp176	MHJ_0201	MHP7448_0205	MCRO_0775	MCAP_0014	MAG7460	MPN_222	MCJ_003070	UU077	MS53_0615	UUR10_0083		MYPU_7800	UPA3_0076	MGA_0507	MYPE1460	MG_084
ORTHO_GROUP:24-2	17	17	17	0	0	MHR_0528	MARTH_orf610	MSC_0474	mhp266	MHJ_0110	MHP7448_0114	MCRO_0017	MCAP_0497	MAG6960	MPN_395	MCJ_004300		MS53_0687	UUR10_0558	MMOB1980	MYPU_3220		MGA_0955	MYPE10230
ORTHO_GROUP:242-1	2	2	2	0	0	MHR_0176			mhp428
ORTHO_GROUP:242-2	4	4	3	1	0	MHR_0179			mhp427	MHJ_0423	NoAnnotation
ORTHO_GROUP:242-3	7	7	5	2	0	MHR_0177			mhp330	NoAnnotation	NoAnnotation					MCJ_002230		MS53_0161		MMOB4610
ORTHO_GROUP:242-4	6	6	2	0	4					MHJ_0383							UU477+UU478		NoAnnotation		MYPU_4800	UPA3_0495+UPA3_0496		MYPE4770+MYPE4780
ORTHO_GROUP:243-1	19	19	19	0	0	MHR_0107	MARTH_orf377	MSC_0256	mhp117	MHJ_0254	MHP7448_0262	MCRO_0221	MCAP_0216	MAG3840	MPN_672		UU104	MS53_0381	UUR10_0112	MMOB4340	MYPU_5510	UPA3_0107	MGA_0658	MYPE10260	MG_458
ORTHO_GROUP:244-1	19	19	19	0	0	MHR_0290	MARTH_orf245	MSC_0425	mhp094	MHJ_0278	MHP7448_0286	MCRO_0540	MCAP_0547	MAG6250	MPN_660		UU568	MS53_0010	UUR10_0665	MMOB4300	MYPU_4690	UPA3_0607	MGA_0440	MYPE1010	MG_446
ORTHO_GROUP:245-1	10	10	10	0	0	MHR_0069	MARTH_orf306	MSC_0410	mhp077	MHJ_0067	MHP7448_0071		MCAP_0575			MCJ_002330				MMOB4810			MGA_0061
ORTHO_GROUP:245-2	9	9	9	0	0							MCRO_0634	MCAP_0313	MAG7520			UU282	MS53_0488	UUR10_0280		MYPU_0870	UPA3_0292		MYPE2490
ORTHO_GROUP:246-1	19	19	19	0	0	MHR_0092		MSC_0139	mhp014	MHJ_0014	MHP7448_0014	MCRO_0603	MCAP_0136	MAG0780	MPN_025	MCJ_001620	UU596	MS53_0354	UUR10_0701	MMOB1260	MYPU_1100	UPA3_0636	MGA_0498	MYPE10340	MG_023
ORTHO_GROUP:247-1	19	19	19	0	0	MHR_0289	MARTH_orf246	MSC_0427	mhp095	MHJ_0277	MHP7448_0285	MCRO_0541	MCAP_0545	MAG6260	MPN_659		UU567	MS53_0011	UUR10_0664	MMOB4290	MYPU_4680	UPA3_0606	MGA_0439	MYPE1020	MG_445
ORTHO_GROUP:248-1	19	19	19	0	0	MHR_0234	MARTH_orf691	MSC_0955	mhp665	MHJ_0645	MHP7448_0645	MCRO_0439	MCAP_0106	MAG2370	MPN_231	MCJ_001710	UU551	MS53_0426	UUR10_0642	MMOB1720	MYPU_5160	UPA3_0588	MGA_0420		MG_093
ORTHO_GROUP:249-1	19	19	18	1	0	MHR_0351	MARTH_orf263	MSC_0592	mhp405	MHJ_0404	MHP7448_0391	MCRO_0433	MCAP_0387	MAG3740	MPN_314	MCJ_002970	UU385	MS53_0343	NoAnnotation	MMOB3790	MYPU_4940	UPA3_0401	MGA_0030		MG_221
ORTHO_GROUP:250-1	3	3	3	0	0		MARTH_orf499											MS53_0465		MMOB2970
ORTHO_GROUP:250-2	16	16	16	0	0	MHR_0654	MARTH_orf258	MSC_0619	mhp477	MHJ_0476	MHP7448_0479	MCRO_0102	MCAP_0358	MAG2930		MCJ_003460	UU053	MS53_0159	UUR10_0058		MYPU_7000	UPA3_0052	MGA_0488
ORTHO_GROUP:25-1	4	4	4	0	0							MCRO_0601								MMOB2900	MYPU_6610			MYPE5170
ORTHO_GROUP:251-1	19	19	19	0	0	MHR_0320	MARTH_orf295	MSC_0150	mhp243	MHJ_0135	MHP7448_0139	MCRO_0580	MCAP_0144	MAG7350	MPN_361		UU003	MS53_0183	UUR10_0003	MMOB1900	MYPU_1050	UPA3_0003	MGA_0863	MYPE650	MG_258
ORTHO_GROUP:25-2	13	13	13	0	0	MHR_0529	MARTH_orf753	MSC_0910	mhp267	MHJ_0109	MHP7448_0113	MCRO_0624		MAG4510	MPN_308	MCJ_003180				MMOB2220			MGA_0287	MYPE6110
ORTHO_GROUP:252-1	12	12	12	0	0	MHR_0432		MSC_0903	mhp246	MHJ_0132	MHP7448_0136		MCAP_0814	MAG4970	MPN_077	MCJ_006140		MS53_0481		MMOB0430	MYPU_7480
ORTHO_GROUP:252-2	7	6	7	0	0			MSC_0118							MPN_076					MMOB0420			MGA_0468	MYPE8640,MYPE5160	MG_061
ORTHO_GROUP:25-3	3	3	2	0	1			MSC_0908					MCAP_0811		MPN_095+MPN_096
ORTHO_GROUP:253-1	19	19	18	0	1	NoAnnotation	MARTH_orf335	MSC_0911	mhp099	MHJ_0273	MHP7448_0281	MCRO_0320	MCAP_0808	MAG6930	MPN_253		UU364	MS53_0494	UUR10_0373	MMOB3570	MYPU_1680	UPA3_0380	MGA_1067	MYPE4050	MG_114
ORTHO_GROUP:254-1	13	13	13	0	0	MHR_0655	MARTH_orf255	MSC_0620	mhp478	MHJ_0477	MHP7448_0480		MCAP_0357	MAG2920			UU052	MS53_0158	UUR10_0057		MYPU_5000	UPA3_0051
ORTHO_GROUP:254-2	5	5	4	0	1		MARTH_orf500					MCRO_0103				MCJ_003450		MS53_0466					MGA_0485+MGA_0487
ORTHO_GROUP:255-1	10	10	10	0	0		MARTH_orf702							MAG3250	MPN_268		UU178		UUR10_0169	MMOB5000		UPA3_0185	MGA_0289	MYPE4610	MG_129
ORTHO_GROUP:255-2	9	9	8	1	0	MHR_0602			mhp610	MHJ_0591	MHP7448_0591	MCRO_0477		MAG3320		MCJ_006690		MS53_0434			NoAnnotation
ORTHO_GROUP:256-1	19	19	18	0	1	MHR_0442	MARTH_orf511	MSC_0933+MSC_0937	mhp282	MHJ_0094	MHP7448_0097	MCRO_0648		MAG0900	MPN_224	MCJ_005270	UU075	MS53_0597	UUR10_0081	MMOB1830	MYPU_7120	UPA3_0074	MGA_0597	MYPE3000	MG_086
ORTHO_GROUP:257-1	19	19	19	0	0	MHR_0497	MARTH_orf739	MSC_0479	mhp412	MHJ_0411	MHP7448_0398	MCRO_0056	MCAP_0492	MAG4390	MPN_545	MCJ_003350	UU205	MS53_0675	UUR10_0196	MMOB4110	MYPU_1630	UPA3_0211		MYPE3650	MG_367
ORTHO_GROUP:258-1	19	19	19	0	0	MHR_0322	MARTH_orf641	MSC_0131	mhp241	MHJ_0137	MHP7448_0141	MCRO_0522	MCAP_0130	MAG5780	MPN_678		UU599	MS53_0100	UUR10_0704	MMOB0050	MYPU_6820	UPA3_0639	MGA_0594	MYPE10370	MG_462
ORTHO_GROUP:259-1	19	19	19	0	0	MHR_0288	MARTH_orf247	MSC_0428	mhp096	MHJ_0276	MHP7448_0284	MCRO_0542	MCAP_0544	MAG6270	MPN_658		UU566	MS53_0012	UUR10_0663	MMOB4280	MYPU_4670	UPA3_0605	MGA_0438	MYPE1030	MG_444
ORTHO_GROUP:260-1	11	11	11	0	0		MARTH_orf684					MCRO_0257		MAG5990	MPN_019		UU060	MS53_0506	UUR10_0067	MMOB5100		UPA3_0059		MYPE4100	MG_015
ORTHO_GROUP:260-2	4	4	4	0	0			MSC_0434				MCRO_0273	MCAP_0538	MAG3100
ORTHO_GROUP:260-3	3	3	3	0	0													MS53_0514					MGA_0626	MYPE2480
ORTHO_GROUP:26-1	20	20	19	0	1	MHR_0067	MARTH_orf302	MSC_0407	mhp074	MHJ_0065	MHP7448_0069	MCRO_0659	MCAP_0578	MAG7250	MPN_476	MCJ_002310	UU342	MS53_0143	UUR10_0349	MMOB4840	MYPU_0890+MYPU_0900	UPA3_0358	MGA_0900	MYPE2280	MG_330
ORTHO_GROUP:261-1	14	14	14	0	0	MHR_0589	MARTH_orf801		mhp347	MHJ_0326	MHP7448_0335	MCRO_0237				MCJ_000590	UU325	MS53_0115	UUR10_0332	MMOB5740		UPA3_0340	MGA_0047	MYPE8040
ORTHO_GROUP:261-2	4	4	4	0	0							MCRO_0034	MCAP_0628	MAG1220							MYPU_7580
ORTHO_GROUP:262-1	18	18	18	0	0	MHR_0428	MARTH_orf127	MSC_0463	mhp227	MHJ_0151	MHP7448_0155	MCRO_0061	MCAP_0506	MAG4430		MCJ_006270	UU492	MS53_0671	UUR10_0563	MMOB3845	MYPU_1590	UPA3_0510	MGA_0016	MYPE3380
ORTHO_GROUP:263-1	18	18	18	0	0	MHR_0547		MSC_0260	mhp269	MHJ_0107	MHP7448_0111	MCRO_0483	MCAP_0220		MPN_302	MCJ_005670	UU185	MS53_0296	UUR10_0176	MMOB3200	MYPU_6010	UPA3_0192	MGA_0157	MYPE5920	MG_215
ORTHO_GROUP:264-1	4	2	3	0	1								MCAP_0187			MCJ_003970,MCJ_000980,MCJ_002050+MCJ_002060+MCJ_002070
ORTHO_GROUP:264-2	7	5	4	0	3			MSC_0698+MSC_0699					MCAP_0315				UU372+UU373+UU374				MYPU_7560,MYPU_0180,MYPU_3940	UPA3_0388+UPA3_0389
ORTHO_GROUP:265-1	18	18	18	0	0	MHR_0541	MARTH_orf284	MSC_0336	mhp104	MHJ_0268	MHP7448_0276	MCRO_0166	MCAP_0326	MAG2260		MCJ_005130	UU354	MS53_0565	UUR10_0361	MMOB4660	MYPU_5500	UPA3_0370	MGA_0831	MYPE9280
ORTHO_GROUP:266-1	18	18	16	2	0	MHR_0051	MARTH_orf372		mhp375	MHJ_0360	MHP7448_0364	MCRO_0328		MAG0480	MPN_451	MCJ_000480	UU384	MS53_0073	NoAnnotation	NoAnnotation	MYPU_4610	UPA3_0400	MGA_0337	MYPE430	MG_316
ORTHO_GROUP:267-1	16	16	14	2	0	MHR_0446	MARTH_orf243		mhp613	MHJ_0593	MHP7448_0593	MCRO_0072		MAG1850	MPN_118	MCJ_006710	UU397	MS53_0619	NoAnnotation	MMOB1230	MYPU_3000	UPA3_0413			NoAnnotation
ORTHO_GROUP:267-2	2	1	2	0	0																		MGA_1260,MGA_0043
ORTHO_GROUP:268-1	18	18	18	0	0	MHR_0466	MARTH_orf629		mhp557	MHJ_0542	MHP7448_0540	MCRO_0253		MAG1270	MPN_057	MCJ_005850	UU109	MS53_0510	UUR10_0119	MMOB0500	MYPU_4230	UPA3_0112	MGA_0132	MYPE8590	MG_044
ORTHO_GROUP:269-1	10	10	9	1	0				mhp005	MHJ_0005	MHP7448_0005				MPN_549		UU417		NoAnnotation			UPA3_0435	MGA_0190	MYPE5850	MG_371
ORTHO_GROUP:269-2	8	7	7	0	1	MHR_0006	MARTH_orf831					MCRO_0076		MAG4440		MCJ_000060		NoAnnotation			MYPU_0220
ORTHO_GROUP:270-1	18	18	18	0	0	MHR_0312	MARTH_orf331		mhp225	MHJ_0153	MHP7448_0157	MCRO_0113		MAG1160	MPN_065	MCJ_002770	UU531	MS53_0388	UUR10_0622	MMOB3470	MYPU_3790	UPA3_0568	MGA_0361	MYPE1060	MG_052
ORTHO_GROUP:27-1	18	18	18	0	0		MARTH_orf367	MSC_0106	mhp102	MHJ_0270	MHP7448_0278	MCRO_0168	MCAP_0061	MAG2280	MPN_158	MCJ_005110	UU355	MS53_0563	UUR10_0362	MMOB4680	MYPU_5480	UPA3_0371		MYPE9310	MG_145
ORTHO_GROUP:271-1	18	18	18	0	0	MHR_0238	MARTH_orf172	MSC_0915	mhp662	MHJ_0642	MHP7448_0642	MCRO_0028	MCAP_0804	MAG3810		MCJ_001740	UU323	MS53_0665	UUR10_0330	MMOB5180	MYPU_3260	UPA3_0338	MGA_1123	MYPE8880
ORTHO_GROUP:27-2	3	3	3	0	0	MHR_0539		MSC_0337					MCAP_0327
ORTHO_GROUP:272-1	18	18	18	0	0	MHR_0103	MARTH_orf160	MSC_0047	mhp121	MHJ_0250	MHP7448_0258	MCRO_0733	MCAP_0009	MAG6860		MCJ_003820	UU089	MS53_0053	UUR10_0101	MMOB0750	MYPU_0510	UPA3_0089	MGA_0399	MYPE8060
ORTHO_GROUP:273-1	18	17	18	0	0	MHR_0611	MARTH_orf751	MSC_0679	mhp036	MHJ_0031	MHP7448_0035	MCRO_0560	MCAP_0632	MAG0550	MPN_430	MCJ_005380		MS53_0270,MS53_0200		MMOB1870	MYPU_0460		MGA_1186	MYPE8170	MG_301
ORTHO_GROUP:274-1	18	18	17	1	0	MHR_0485	MARTH_orf613		mhp598	MHJ_0582	MHP7448_0581	MCRO_0555		MAG1650	MPN_379	MCJ_005390	UU414	MS53_0528	NoAnnotation	MMOB4880	MYPU_7200	UPA3_0432	MGA_1052	MYPE1990	MG_262
ORTHO_GROUP:275-1	18	18	18	0	0	MHR_0260	MARTH_orf308		mhp423	MHJ_0420	MHP7448_0407	MCRO_0249		MAG7140	MPN_544	MCJ_003000	UU173	MS53_0415	UUR10_0164	MMOB3070	MYPU_4760	UPA3_0180	MGA_0847	MYPE2920	MG_366
ORTHO_GROUP:276-1	17	17	16	0	1	MHR_0591+MHR_0592	MARTH_orf108	MSC_0505	mhp548	MHJ_0532	MHP7448_0531	MCRO_0270	MCAP_0465	MAG3160	MPN_250	MCJ_007140		MS53_0483		MMOB5540	MYPU_1310		MGA_0457	MYPE4690	MG_111
ORTHO_GROUP:277-1	15	15	15	0	0	MHR_0635	MARTH_orf399		mhp498	MHJ_0498	MHP7448_0501	MCRO_0614		MAG1040	MPN_218	MCJ_002410		MS53_0345		MMOB4480	MYPU_2860		MGA_0218	MYPE5520	MG_080
ORTHO_GROUP:277-2	3	3	2	0	1			MSC_0183					MCAP_0164											MYPE8750+MYPE8760
ORTHO_GROUP:278-1	17	17	17	0	0	MHR_0636	MARTH_orf400	MSC_0182	mhp499	MHJ_0499	MHP7448_0502	MCRO_0615	MCAP_0163	MAG1030	MPN_217	MCJ_002400		MS53_0346		MMOB4490	MYPU_2850		MGA_0220	MYPE8760	MG_079
ORTHO_GROUP:279-1	18	18	18	0	0	MHR_0052	MARTH_orf317	MSC_0945	mhp376	MHJ_0361	MHP7448_0365	MCRO_0329	MCAP_0772	MAG4540		MCJ_000470	UU328	MS53_0074	UUR10_0335	MMOB3600	MYPU_4620	UPA3_0343	MGA_0336	MYPE450
ORTHO_GROUP:280-1	18	18	2	16	0	MHR_0013	NoAnnotation	NoAnnotation	mhp689	NoAnnotation	NoAnnotation	NoAnnotation	NoAnnotation	NoAnnotation		NoAnnotation	NoAnnotation	NoAnnotation	NoAnnotation	NoAnnotation	NoAnnotation	NoAnnotation	NoAnnotation	NoAnnotation
ORTHO_GROUP:28-1	21	20	20	1	0	MHR_0240	MARTH_orf131	MSC_0960	mhp660	MHJ_0640	MHP7448_0640	MCRO_0598	MCAP_0111	MAG0410	MPN_355	MCJ_001760	UU124	MS53_0358	UUR10_0139	MMOB1470	MYPU_1780	UPA3_0130	MGA_0532,NoAnnotation	MYPE230	MG_252
ORTHO_GROUP:281-1	18	18	17	1	0	MHR_0509	MARTH_orf282	MSC_0440	mhp471	MHJ_0470	MHP7448_0473	MCRO_0551	MCAP_0531	MAG6600	MPN_562	MCJ_006050	UU460		NoAnnotation	MMOB1920	MYPU_6230	UPA3_0479		MYPE1940	MG_383
ORTHO_GROUP:282-1	16	16	15	0	1	MHR_0425	MARTH_orf716	MSC_0308				MCRO_0304	MCAP_0263+MCAP_0264	MAG2110	MPN_247		UU215	MS53_0122	UUR10_0209	MMOB5580	MYPU_6860	UPA3_0222	MGA_0461	MYPE5620	MG_108
ORTHO_GROUP:282-2	2	2	1	1	0			NoAnnotation					MCAP_0263
ORTHO_GROUP:283-1	18	18	17	0	1	MHR_0328	MARTH_orf309		mhp235	MHJ_0143	MHP7448_0147	MCRO_0248		MAG6220	MPN_551	MCJ_004720	UU419	MS53_0395	NoAnnotation	MMOB3080	MYPU_4770	UPA3_0437	MGA_0195	MYPE3040	MG_373
ORTHO_GROUP:284-1	13	13	12	1	0	MHR_0308	MARTH_orf181	MSC_0102	mhp220	MHJ_0158	MHP7448_0162	MCRO_0360	MCAP_0058	MAG4670		MCJ_002820		MS53_0324		NoAnnotation	MYPU_1690
ORTHO_GROUP:284-2	5	5	5	0	0												UU300		UUR10_0297			UPA3_0308	MGA_0214	MYPE1600
ORTHO_GROUP:285-1	18	18	18	0	0	MHR_0102	MARTH_orf159		mhp122	MHJ_0249	MHP7448_0257	MCRO_0734		MAG6865	MPN_275	MCJ_003830	UU088	MS53_0054	UUR10_0100	MMOB0740	MYPU_0500	UPA3_0088	MGA_0400	MYPE8070	MG_134
ORTHO_GROUP:286-1	17	16	16	0	1	MHR_0623	MARTH_orf103	MSC_0788,MSC_0801	mhp373	MHJ_0358	MHP7448_0362	NoAnnotation	MCAP_0729	MAG2710	MPN_417	MCJ_000460		MS53_0085			MYPU_2180		MGA_1019	MYPE6600	MG_291
ORTHO_GROUP:287-1	11	11	11	0	0	MHR_0638	MARTH_orf402		mhp501	MHJ_0501	MHP7448_0504	MCRO_0617				MCJ_002380		MS53_0348		MMOB4510	MYPU_2830			MYPE5550
ORTHO_GROUP:287-2	5	5	4	0	1									MAG1010	MPN_215								MGA_0223+MGA_0224	MYPE8780	MG_077
ORTHO_GROUP:288-1	17	17	17	0	0	MHR_0642	MARTH_orf655	MSC_0153	mhp670	MHJ_0649	MHP7448_0649	MCRO_0241	MCAP_0147	MAG4520		MCJ_000330		MS53_0089	UUR10_0005	MMOB3710	MYPU_6130	UPA3_0005	MGA_0865	MYPE670
ORTHO_GROUP:289-1	17	16	17	0	0	MHR_0515		MSC_0267	mhp503	MHJ_0503	MHP7448_0506	MCRO_0412	MCAP_0227	MAG0950	MPN_391	MCJ_000690		MS53_0274		MMOB5820,MMOB5810	MYPU_7620		MGA_0162	MYPE5100	MG_272
ORTHO_GROUP:290-1	17	17	15	2	0	MHR_0429	MARTH_orf866	MSC_0112				NoAnnotation	MCAP_0122	MAG3620	MPN_350	MCJ_006950	UU405	MS53_0020	NoAnnotation	MMOB1180	MYPU_2950	UPA3_0421	MGA_0008	MYPE4020	MG_247
ORTHO_GROUP:29-1	20	20	19	1	0	MHR_0074	MARTH_orf822	MSC_0009	mhp625	MHJ_0608	MHP7448_0606	NoAnnotation	MCAP_0038	MAG0150	MPN_259	MCJ_007030	UU014	MS53_0138	UUR10_0014	MMOB0380	MYPU_6180	UPA3_0014	MGA_0368	MYPE5880	MG_120
ORTHO_GROUP:291-1	17	16	17	0	0	MHR_0007	MARTH_orf830	MSC_0148	mhp006	MHJ_0006	MHP7448_0006	MCRO_0077	MCAP_0142	MAG4450	MPN_140	MCJ_000070		MS53_0279,MS53_0337		MMOB0670	MYPU_6920		MGA_0683		MG_190
ORTHO_GROUP:292-1	17	16	17	0	0	MHR_0624	MARTH_orf110	MSC_0789,MSC_0803	mhp372	MHJ_0357	MHP7448_0361	MCRO_0486	MCAP_0730	MAG2700	MPN_416	MCJ_000450		MS53_0086			MYPU_2240		MGA_1018	MYPE6610	MG_290
ORTHO_GROUP:293-1	17	17	16	1	0	MHR_0316	MARTH_orf135	MSC_0029	mhp454	MHJ_0452	MHP7448_0455	MCRO_0491	MCAP_0022	MAG4680	MPN_479	MCJ_004630		MS53_0088		MMOB3510	MYPU_3120		MGA_0243	MYPE1890	NoAnnotation
ORTHO_GROUP:294-1	17	17	17	0	0	MHR_0273	MARTH_orf596	MSC_0134	mhp100	MHJ_0272	MHP7448_0280	MCRO_0042	MCAP_0133	MAG2190		MCJ_005770	UU284		UUR10_0282	MMOB4080	MYPU_6660	UPA3_0294	MGA_0953	MYPE520
ORTHO_GROUP:295-1	3	3	1	0	2															MMOB4400+MMOB4410+MMOB4420			MGA_1203+MGA_1208+MGA_1210	MYPE1550
ORTHO_GROUP:295-2	6	6	3	0	3							MCRO_0279		MAG6090+MAG6100		MCJ_003940	UU292+UU293	MS53_0458+MS53_0459				UPA3_0301
ORTHO_GROUP:295-3	2	2	2	0	0													MS53_0371		MMOB4250
ORTHO_GROUP:295-4	4	4	3	0	1									MAG6100					UUR10_0290		MYPU_3130			MYPE1530+MYPE1550
ORTHO_GROUP:296-1	10	10	10	0	0	MHR_0206	MARTH_orf723		mhp597	MHJ_0581	MHP7448_0580	MCRO_0442		MAG5900	MPN_491	MCJ_001570							MGA_0637
ORTHO_GROUP:296-2	7	7	6	1	0	MHR_0549	MARTH_orf075										UU486		NoAnnotation		MYPU_6940	UPA3_0504		MYPE4380
ORTHO_GROUP:297-1	17	17	17	0	0	MHR_0407		MSC_0468	mhp064	MHJ_0057	MHP7448_0061	MCRO_0277	MCAP_0501	MAG2640		MCJ_001140	UU351	MS53_0456	UUR10_0358	MMOB2880	MYPU_4560	UPA3_0367	MGA_0009	MYPE8340
ORTHO_GROUP:298-1	17	17	16	1	0	MHR_0415	MARTH_orf008	MSC_0578				MCRO_0520	MCAP_0400	MAG7230	MPN_298	MCJ_001220	UU393	MS53_0098	NoAnnotation	MMOB4790	MYPU_1130	UPA3_0409	MGA_0041	MYPE350	MG_482
ORTHO_GROUP:299-1	17	17	16	1	0	MHR_0550	MARTH_orf037	MSC_0613	mhp278	MHJ_0098	MHP7448_0101		MCAP_0366	MAG6240	MPN_531	MCJ_000840	UU391		NoAnnotation	MMOB3650		UPA3_0407	MGA_0178	MYPE3790	MG_355
ORTHO_GROUP:300-1	17	17	17	0	0	MHR_0650	MARTH_orf452	MSC_0759	mhp564	MHJ_0549	MHP7448_0546	MCRO_0351	MCAP_0707	MAG3760	MPN_460	MCJ_007120		MS53_0519		MMOB4260	MYPU_1440		MGA_0171	MYPE8660	MG_322
ORTHO_GROUP:30-1	21	20	21	0	0	MHR_0111	MARTH_orf373	MSC_0764	mhp113	MHJ_0258	MHP7448_0266	MCRO_0663	MCAP_0712	MAG2820	MPN_357	MCJ_004700	UU121	MS53_0567	UUR10_0136	MMOB1950	MYPU_3890,MYPU_4010	UPA3_0127	MGA_0569	MYPE1840	MG_254
ORTHO_GROUP:301-1	12	12	10	0	2	NoAnnotation		MSC_0143+MSC_0144	mhp316	MHJ_0294	MHP7448_0302		MCAP_0137		MPN_421	MCJ_002750				MMOB2040	MYPU_2620			MYPE5760	MG_294
ORTHO_GROUP:301-2	2	2	1	0	1			MSC_0513+MSC_0514+MSC_0515					MCAP_0138
ORTHO_GROUP:302-1	9	9	9	0	0	MHR_0657	MARTH_orf251	MSC_0623				MCRO_0106	MCAP_0354	MAG2890			UU049		UUR10_0054			UPA3_0048
ORTHO_GROUP:302-2	8	8	8	0	0		MARTH_orf503		mhp481	MHJ_0480	MHP7448_0483					MCJ_003420		MS53_0156			MYPU_7010		MGA_0480
ORTHO_GROUP:303-1	17	17	17	0	0	MHR_0649	MARTH_orf051	MSC_0760	mhp562	MHJ_0548	MHP7448_0545	MCRO_0434	MCAP_0708	MAG3750	MPN_461	MCJ_007110		MS53_0518		MMOB4270	MYPU_1370		MGA_0085	MYPE3010	MG_323
ORTHO_GROUP:304-1	17	17	17	0	0	MHR_0495	MARTH_orf741	MSC_0481				MCRO_0058	MCAP_0490	MAG4410	MPN_547	MCJ_003370	UU207	MS53_0673	UUR10_0198	MMOB4130	MYPU_1610	UPA3_0213	MGA_0183	MYPE4130	MG_369
ORTHO_GROUP:305-1	17	17	16	0	1	MHR_0562			mhp542	MHJ_0526	MHP7448_0525	MCRO_0223+MCRO_0225		MAG3650	MPN_527	MCJ_005550	UU122	MS53_0310	UUR10_0137	MMOB2670	MYPU_5910	UPA3_0128	MGA_1122	MYPE910	MG_521
ORTHO_GROUP:306-1	17	17	17	0	0	MHR_0158	MARTH_orf743	MSC_0894	mhp154	MHJ_0218	MHP7448_0224	MCRO_0311	MCAP_0075	MAG0700	MPN_576	MCJ_005830		MS53_0305		MMOB4710	MYPU_3390		MGA_1146	MYPE2730	MG_394
ORTHO_GROUP:307-2	6	4	6	0	0	MHR_0677										MCJ_006100				MMOB4170	MYPU_4820,MYPU_4780,MYPU_0190
ORTHO_GROUP:307-4	3	3	2	0	1			MSC_0798					MCAP_0727	MAG4950+MAG4960
ORTHO_GROUP:307-5	5	5	5	0	0			MSC_0775				MCRO_0079	MCAP_0723								MYPU_4390		MGA_0045
ORTHO_GROUP:308-1	17	16	17	0	0	MHR_0625	MARTH_orf104	MSC_0790,MSC_0804	mhp371	MHJ_0356	MHP7448_0360	MCRO_0487	MCAP_0731	MAG2690	MPN_415	MCJ_000440		MS53_0087			MYPU_2250		MGA_1017	MYPE6620	MG_289
ORTHO_GROUP:309-1	17	17	17	0	0	MHR_0005	MARTH_orf790	MSC_0424	mhp004	MHJ_0004	MHP7448_0004	MCRO_0549	MCAP_0548	MAG1750		MCJ_000050	UU180	MS53_0516	UUR10_0171	MMOB1550	MYPU_2540	UPA3_0187		MYPE5180
ORTHO_GROUP:3-1	44	1	39	0	5																			MYPE6690,MYPE6740,MYPE6560,MYPE7400,MYPE2700,MYPE6720,MYPE6650,MYPE6750,MYPE6670,MYPE6510,MYPE6780,MYPE6490,MYPE6530,MYPE6495+MYPE6500,MYPE6570,MYPE6580,MYPE6800,MYPE6680,MYPE6550,MYPE6820,MYPE6810,MYPE6640,MYPE6630,MYPE6525+MYPE6520,MYPE6840,MYPE6730,MYPE6660,MYPE6710,MYPE2620,MYPE7375+MYPE7380,MYPE2690,MYPE6830,MYPE6540,MYPE7370,MYPE7020+MYPE7030,MYPE7050,MYPE7035,MYPE7330,MYPE7070+MYPE7090,MYP…
ORTHO_GROUP:310-1	13	13	13	0	0	MHR_0453		MSC_0614	mhp438	MHJ_0433	MHP7448_0435		MCAP_0365	MAG6400	MPN_383	MCJ_002620				MMOB0460	MYPU_5440			MYPE5190	MG_265
ORTHO_GROUP:310-2	4	3	4	0	0													MS53_0680,MS53_0032		MMOB0470				MYPE10200
ORTHO_GROUP:31-1	20	20	19	0	1	MHR_0118	MARTH_orf113+MARTH_orf114	MSC_0912	mhp676	MHJ_0655	MHP7448_0655	MCRO_0012	MCAP_0807	MAG1860	MPN_558	MCJ_000260	UU040	MS53_0151	UUR10_0044	MMOB5670	MYPU_1280	UPA3_0039	MGA_0470	MYPE7990	MG_380
ORTHO_GROUP:311-1	10	10	10	0	0	MHR_0215	MARTH_orf292	MSC_0692				MCRO_0678	MCAP_0647	MAG7330		MCJ_006540		MS53_0062		MMOB2200	MYPU_3580
ORTHO_GROUP:311-2	7	7	7	0	0										MPN_406		UU506		UUR10_0585			UPA3_0535	MGA_1032	MYPE4160	MG_287
ORTHO_GROUP:312-1	17	17	17	0	0	MHR_0297	MARTH_orf242	MSC_0241	mhp475	MHJ_0474	MHP7448_0477	MCRO_0071		MAG1840		MCJ_000890	UU174	MS53_0618	UUR10_0165	MMOB1220	MYPU_3010	UPA3_0181	MGA_0295	MYPE4570
ORTHO_GROUP:313-1	17	17	17	0	0	MHR_0496	MARTH_orf740	MSC_0480				MCRO_0057	MCAP_0491	MAG4400	MPN_546	MCJ_003360	UU206	MS53_0674	UUR10_0197	MMOB4120	MYPU_1620	UPA3_0212	MGA_0181	MYPE3640	MG_368
ORTHO_GROUP:314-1	17	17	17	0	0	MHR_0226	MARTH_orf516	MSC_0090	mhp394	MHJ_0378	MHP7448_0382	MCRO_0641	MCAP_0046	MAG6670		MCJ_003240	UU262	MS53_0490	UUR10_0258		MYPU_2760	UPA3_0270	MGA_1271	MYPE4280
ORTHO_GROUP:315-1	8	8	7	0	1		MARTH_orf685					MCRO_0256		MAG6000	MPN_018			MS53_0507					MGA_1284+MGA_1285	MYPE7540	MG_014
ORTHO_GROUP:315-2	7	7	7	0	0							MCRO_0272		MAG3110			UU059		UUR10_0066	MMOB3520		UPA3_0058		MYPE4090
ORTHO_GROUP:316-1	6	6	6	0	0		MARTH_orf378					MCRO_0420		MAG0170				MS53_0380			MYPU_5520		MGA_0174
ORTHO_GROUP:316-2	8	8	8	0	0			MSC_0388					MCAP_0599		MPN_386		UU086		UUR10_0098			UPA3_0086	MGA_0175		MG_268
ORTHO_GROUP:316-3	2	1	2	0	0													MS53_0140,MS53_0141
ORTHO_GROUP:317-1	16	16	16	0	0	MHR_0517		MSC_0265	mhp265	MHJ_0111	MHP7448_0115	MCRO_0410	MCAP_0225	MAG0930	MPN_393	MCJ_000670		MS53_0272		MMOB5840	MYPU_7640		MGA_0165	MYPE5080	MG_274
ORTHO_GROUP:318-1	16	16	15	1	0	NoAnnotation	MARTH_orf058	MSC_0490				MCRO_0657	MCAP_0480	MAG2030	MPN_424	MCJ_002540	UU142	MS53_0146	UUR10_0158	MMOB0530	MYPU_6730	UPA3_0148	MGA_0922	MYPE4850
ORTHO_GROUP:319-1	16	1	13	3	0			MSC_0898,NoAnnotation
ORTHO_GROUP:320-1	8	6	8	0	0			MSC_0633					MCAP_0347				UU044		UUR10_0049		MYPU_4380,MYPU_3930,MYPU_5050	UPA3_0043
ORTHO_GROUP:320-2	7	7	6	0	1	MHR_0660		MSC_0636+MSC_0637	mhp639	MHJ_0621	MHP7448_0620	MCRO_0661	MCAP_0345
ORTHO_GROUP:32-1	21	20	21	0	0	MHR_0235	MARTH_orf690	MSC_0956	mhp664	MHJ_0644	MHP7448_0644	MCRO_0440	MCAP_0107	MAG2380	MPN_232	MCJ_001720,MCJ_003680	UU550	MS53_0425	UUR10_0641	MMOB1710	MYPU_5150	UPA3_0587	MGA_0419	MYPE2050	MG_094
ORTHO_GROUP:321-1	16	16	15	0	1	MHR_0514		MSC_0268	mhp504	MHJ_0504	MHP7448_0507	MCRO_0413	MCAP_0228	MAG0960	MPN_390	MCJ_000700		MS53_0275		MMOB5800	MYPU_7610		MGA_0161	MYPE5110	MG_271+MG_272
ORTHO_GROUP:322-1	16	16	16	0	0	MHR_0335	MARTH_orf216	MSC_0044	mhp409	MHJ_0408	MHP7448_0395	MCRO_0162	MCAP_0012	MAG2070		MCJ_003210	UU305	MS53_0302	UUR10_0309	MMOB2310	MYPU_4720	UPA3_0320
ORTHO_GROUP:323-1	16	16	16	0	0	MHR_0554		MSC_0458	mhp127	MHJ_0244	MHP7448_0252	MCRO_0023	MCAP_0510	MAG0980	MPN_032	MCJ_003890		MS53_0016		MMOB5890	MYPU_4750		MGA_0902	MYPE1180	MG_029
ORTHO_GROUP:324-1	16	16	16	0	0	MHR_0353	MARTH_orf260	MSC_0588	mhp407	MHJ_0406	MHP7448_0393	MCRO_0430	MCAP_0390	MAG3710	MPN_317	MCJ_002990		MS53_0340			MYPU_4910		MGA_0027	MYPE8370	MG_224
ORTHO_GROUP:325-1	16	16	16	0	0	MHR_0236	MARTH_orf698		mhp663	MHJ_0643	MHP7448_0643	MCRO_0441		MAG2390	MPN_159	MCJ_001730	UU072	MS53_0424	UUR10_0078		MYPU_5140	UPA3_0071	MGA_0173		MG_146
ORTHO_GROUP:326-1	6	1	4	2	0										MPN_649,MPN_011,MPN_148,MPN_466,NoAnnotation
ORTHO_GROUP:326-2	10	1	9	1	0										MPN_654,MPN_271,MPN_411,MPN_369,MPN_505,MPN_467,NoAnnotation
ORTHO_GROUP:327-1	13	13	13	0	0	MHR_0146		MSC_0299	mhp300	MHJ_0077	MHP7448_0081	MCRO_0180			MPN_318	MCJ_005780		MS53_0482		MMOB2060			MGA_0963	MYPE3450	MG_225
ORTHO_GROUP:327-2	3	3	2	0	1								NoAnnotation		MPN_319										MG_226
ORTHO_GROUP:328-1	16	16	16	0	0	MHR_0516		MSC_0266	mhp264	MHJ_0112	MHP7448_0116	MCRO_0411	MCAP_0226	MAG0940	MPN_392	MCJ_000680		MS53_0273		MMOB5830	MYPU_7630		MGA_0164	MYPE5090	MG_273
ORTHO_GROUP:329-1	16	16	16	0	0	MHR_0098		MSC_0264	mhp125	MHJ_0246	MHP7448_0254	MCRO_0763	MCAP_0224	MAG0600	MPN_389	MCJ_003870		MS53_0060		MMOB0580	MYPU_0320		MGA_0158	MYPE8650	MG_270
ORTHO_GROUP:330-1	15	1	14	0	1																			MYPE120,MYPE7480,MYPE110,MYPE7490,MYPE7500,MYPE7510,MYPE7520,MYPE5680,MYPE4740+MYPE4760,MYPE4990,MYPE6410,MYPE6200,MYPE5000,MYPE4750,MYPE5670
ORTHO_GROUP:33-1	21	20	21	0	0	MHR_0531	MARTH_orf860	MSC_0069	mhp174	MHJ_0203	MHP7448_0207	MCRO_0771	MCAP_0836	MAG6210	MPN_277	MCJ_003090	UU062	MS53_0611	UUR10_0069	MMOB0440	MYPU_4020,MYPU_3900	UPA3_0061	MGA_0753	MYPE8420	MG_136
ORTHO_GROUP:331-1	16	16	16	0	0	MHR_0035		MSC_0263	mhp299	MHJ_0078	MHP7448_0082	MCRO_0074	MCAP_0223	MAG2630	MPN_394	MCJ_003020		MS53_0522		MMOB6200	MYPU_0230		MGA_0167	MYPE1690	MG_275
ORTHO_GROUP:332-1	7	7	6	1	0		MARTH_orf699					MCRO_0062		MAG1800	MPN_245				NoAnnotation					MYPE5650	MG_106
ORTHO_GROUP:332-2	9	9	8	1	0			MSC_0220					MCAP_0206				UU465	MS53_0019	NoAnnotation	MMOB6170	MYPU_6890	UPA3_0484	MGA_0463
ORTHO_GROUP:333-1	16	16	16	0	0	MHR_0477		MSC_0273	mhp470	MHJ_0469	MHP7448_0472	MCRO_0197	MCAP_0233	MAG6300	MPN_627	MCJ_004010		MS53_0523		MMOB0610	MYPU_6020		MGA_0763	MYPE5450	MG_429
ORTHO_GROUP:334-1	16	15	16	0	0		MARTH_orf717	MSC_0307				MCRO_0305,MCRO_0283	MCAP_0262	MAG2120	MPN_248		UU216	MS53_0121	UUR10_0210	MMOB5590	MYPU_6850	UPA3_0223	MGA_0459	MYPE9060	MG_109
ORTHO_GROUP:335-1	7	7	5	0	2							MCRO_0700		MAG5700+MAG5710	MPN_345+MPN_346+MPN_347		UU095			MMOB2830	MYPU_4320	UPA3_0098
ORTHO_GROUP:335-2	3	3	2	0	1	MHR_0329										MCJ_004080+MCJ_004090							MGA_0541
ORTHO_GROUP:335-3	2	2	1	0	1											MCJ_004120					MYPU_6760+MYPU_6770
ORTHO_GROUP:336-1	12	12	12	0	0	MHR_0480	MARTH_orf236		mhp130	MHJ_0241	MHP7448_0249	MCRO_0588		MAG4350		MCJ_001840		MS53_0549		MMOB3740	MYPU_5470			MYPE540
ORTHO_GROUP:336-2	4	4	3	0	1							MCRO_0473+MCRO_0475					UU591		UUR10_0696			UPA3_0631
ORTHO_GROUP:337-1	6	1	3	0	3								MCAP_0309,MCAP_0289+MCAP_0291+MCAP_0292,MCAP_0288+MCAP_0289,MCAP_0276,MCAP_0291+MCAP_0293,MCAP_0302
ORTHO_GROUP:337-2	7	1	4	0	3								MCAP_0310,MCAP_0300,NoAnnotation
ORTHO_GROUP:338-1	12	6	8	2	2		MARTH_orf195									MCJ_002130		NoAnnotation	NoAnnotation		MYPU_3910+MYPU_3920,MYPU_3990+MYPU_4000			MYPE1240,MYPE9780,MYPE4880,MYPE5350,MYPE5660,MYPE5400
ORTHO_GROUP:339-1	16	16	16	0	0	MHR_0336	MARTH_orf880	MSC_0687	mhp408	MHJ_0407	MHP7448_0394	MCRO_0443	MCAP_0640	MAG5850		MCJ_003220	UU276		UUR10_0274	MMOB3120	MYPU_4830	UPA3_0286		MYPE9420
ORTHO_GROUP:340-1	12	12	12	0	0	MHR_0637	MARTH_orf401		mhp500	MHJ_0500	MHP7448_0503	MCRO_0616		MAG1020		MCJ_002390		MS53_0347		MMOB4500	MYPU_2840			MYPE5540
ORTHO_GROUP:340-2	4	4	4	0	0										MPN_216								MGA_0221	MYPE8770	MG_078
ORTHO_GROUP:34-1	21	20	21	0	0	MHR_0565	MARTH_orf238	MSC_0830	mhp298	MHJ_0079	MHP7448_0083	MCRO_0243	MCAP_0757	MAG5120	MPN_064	MCJ_005580,MCJ_005590	UU368	MS53_0446	UUR10_0377	MMOB5360	MYPU_6460	UPA3_0384	MGA_0362	MYPE1050	MG_051
ORTHO_GROUP:341-1	16	16	16	0	0	MHR_0431	MARTH_orf109	MSC_0532	mhp245	MHJ_0133	MHP7448_0137		MCAP_0439	MAG4900	MPN_674	MCJ_006130		MS53_0461		MMOB0410	MYPU_7590		MGA_0746	MYPE9640	MG_460
ORTHO_GROUP:342-1	15	14	14	1	0	MHR_0586			mhp368	MHJ_0353	MHP7448_0357		NoAnnotation			MCJ_005210	UU579	MS53_0423	UUR10_0683	MMOB1150,MMOB1140	MYPU_2970	UPA3_0618	MGA_1188	MYPE6930
ORTHO_GROUP:343-1	15	15	15	0	0	MHR_0664		MSC_0853	mhp158	MHJ_0215	MHP7448_0221	MCRO_0749	MCAP_0101		MPN_324	MCJ_000080		MS53_0401		MMOB0160	MYPU_5410		MGA_0695	MYPE850	MG_231
ORTHO_GROUP:344-1	15	15	1	14	0	NoAnnotation	NoAnnotation		NoAnnotation	NoAnnotation	NoAnnotation	NoAnnotation	NoAnnotation	NoAnnotation		NoAnnotation	NoAnnotation	NoAnnotation	NoAnnotation	NoAnnotation	MYPU_3540	NoAnnotation
ORTHO_GROUP:345-1	8	8	7	0	1			MSC_0652+MSC_0653	mhp285	MHJ_0091	MHP7448_0094			MAG4190	MPN_161									MYPE8680	MG_148
ORTHO_GROUP:345-2	7	7	7	0	0	MHR_0546						MCRO_0656				MCJ_000990	UU367	MS53_0491	UUR10_0376			UPA3_0383
ORTHO_GROUP:346-1	11	11	9	1	1				mhp331	MHJ_0309	MHP7448_0317			MAG1520		MCJ_002240	UU476		NoAnnotation	MMOB4620	MYPU_4790	UPA3_0494		MYPE4790+MYPE4800
ORTHO_GROUP:346-2	3	3	2	1	0	MHR_0174				MHJ_0384									NoAnnotation
ORTHO_GROUP:347-1	15	15	15	0	0	MHR_0362		MSC_0965	mhp169	MHJ_0208	MHP7448_0212	MCRO_0343	MCAP_0117	MAG0370		MCJ_004380	UU562	MS53_0184	UUR10_0658		MYPU_4100	UPA3_0600	MGA_0235
ORTHO_GROUP:348-1	15	15	15	0	0	MHR_0209		MSC_0156	mhp040	MHJ_0034	MHP7448_0038	MCRO_0287	MCAP_0150			MCJ_006610	UU588	MS53_0393	UUR10_0692	MMOB4560	MYPU_6650	UPA3_0627		MYPE2810
ORTHO_GROUP:349-1	15	15	15	0	0	MHR_0291	MARTH_orf387		mhp181	MHJ_0196	MHP7448_0200	MCRO_0429		MAG3690		MCJ_003030	UU301	MS53_0081	UUR10_0298	MMOB2280	MYPU_5420	UPA3_0309		MYPE1610
ORTHO_GROUP:350-1	8	8	8	0	0	MHR_0231		MSC_0831					MCAP_0853		MPN_078					MMOB6060	MYPU_1290			MYPE7760	MG_062
ORTHO_GROUP:350-2	7	7	7	0	0			MSC_0846	mhp490	MHJ_0489	MHP7448_0492					MCJ_005330							MGA_0508	MYPE7670
ORTHO_GROUP:35-1	10	10	10	0	0			MSC_0026					MCAP_0025	MAG3670	MPN_229		UU553		UUR10_0644			UPA3_0590	MGA_0422	MYPE1150	MG_091
ORTHO_GROUP:351-1	13	13	11	0	2	MHR_0643	MARTH_orf688+MARTH_orf689	MSC_0470+MSC_0471	mhp247	MHJ_0131	MHP7448_0135	MCRO_0592	MCAP_0499	MAG4370		MCJ_001980		MS53_0553		MMOB1700	MYPU_1090
ORTHO_GROUP:35-2	11	10	11	0	0	MHR_0526	MARTH_orf695		mhp306	MHJ_0286	MHP7448_0295	MCRO_0448				MCJ_004540,MCJ_003540		MS53_0533		MMOB2260	MYPU_6100
ORTHO_GROUP:352-1	15	15	15	0	0	MHR_0434	MARTH_orf527		mhp486	MHJ_0485	MHP7448_0488	MCRO_0385		MAG3060	MPN_244	MCJ_002940		MS53_0498		MMOB4550	MYPU_4070		MGA_0119	MYPE2120	MG_105
ORTHO_GROUP:353-1	15	15	14	1	0		MARTH_orf098	MSC_0280				MCRO_0209	MCAP_0239	MAG1310	MPN_550		UU418	MS53_0505	NoAnnotation	MMOB0710	MYPU_7180	UPA3_0436	MGA_0192	MYPE5860	MG_372
ORTHO_GROUP:354-1	15	15	15	0	0	MHR_0359		MSC_0968	mhp166	MHJ_0211	MHP7448_0215	MCRO_0346	MCAP_0120	MAG0340		MCJ_004410	UU559	MS53_0186	UUR10_0655		MYPU_4130	UPA3_0597	MGA_0230
ORTHO_GROUP:355-1	14	14	12	1	1	MHR_0295		MSC_0443	mhp473	MHJ_0472	MHP7448_0475		MCAP_0528			MCJ_000870	UU470+UU471		NoAnnotation	MMOB2770	MYPU_3360	UPA3_0489	MGA_0051	MYPE5210
ORTHO_GROUP:356-1	15	15	15	0	0	MHR_0360		MSC_0967	mhp167	MHJ_0210	MHP7448_0214	MCRO_0345	MCAP_0119	MAG0350		MCJ_004400	UU560	MS53_0187	UUR10_0656		MYPU_4120	UPA3_0598	MGA_0232
ORTHO_GROUP:357-1	15	15	14	1	0		MARTH_orf816	MSC_0450				MCRO_0559	MCAP_0520	MAG6280	MPN_543		UU463	MS53_0524	NoAnnotation	MMOB4050	MYPU_0450	UPA3_0482	MGA_0846	MYPE500	MG_365
ORTHO_GROUP:358-1	15	15	15	0	0	MHR_0361		MSC_0966	mhp168	MHJ_0209	MHP7448_0213	MCRO_0344	MCAP_0118	MAG0360		MCJ_004390	UU561	MS53_0185	UUR10_0657		MYPU_4110	UPA3_0599	MGA_0234
ORTHO_GROUP:359-1	15	15	15	0	0	MHR_0325		MSC_0508	mhp238	MHJ_0140	MHP7448_0144	MCRO_0068	MCAP_0462	MAG0860			UU327	MS53_0569	UUR10_0334	MMOB1200	MYPU_3040	UPA3_0342	MGA_0188
ORTHO_GROUP:360-1	15	15	15	0	0		MARTH_orf383	MSC_0758				MCRO_0544	MCAP_0706	MAG1380	MPN_017		UU337	MS53_0297	UUR10_0344	MMOB1600	MYPU_2580	UPA3_0353	MGA_0596	MYPE6880	MG_013
ORTHO_GROUP:36-1	15	15	15	0	0	MHR_0409	MARTH_orf347	MSC_0465	mhp062	MHJ_0055	MHP7448_0059	MCRO_0275	MCAP_0504	MAG2660	MPN_353	MCJ_001160		MS53_0453	UUR10_0565	MMOB2910	MYPU_4530
ORTHO_GROUP:361-1	15	15	15	0	0	MHR_0357		MSC_0964	mhp164	MHJ_0213	MHP7448_0217	MCRO_0342	MCAP_0116	MAG0380		MCJ_004440	UU557	MS53_0190	UUR10_0653		MYPU_4150	UPA3_0595	MGA_0237
ORTHO_GROUP:36-2	6	6	5	1	0												UU494		NoAnnotation			UPA3_0512	MGA_0013	MYPE3400	MG_250
ORTHO_GROUP:362-1	8	7	7	0	1			MSC_0251	mhp101	MHJ_0271	MHP7448_0279	MCRO_0267,MCRO_0403				MCJ_005280					MYPU_3660+MYPU_3670
ORTHO_GROUP:362-2	5	5	5	0	0	MHR_0574						MCRO_0202		MAG6310				MS53_0024						MYPE1720
ORTHO_GROUP:363-1	14	14	14	0	0	MHR_0662		MSC_0855	mhp156	MHJ_0217	MHP7448_0223	MCRO_0747	MCAP_0099		MPN_322	MCJ_000100		MS53_0399			MYPU_5390		MGA_0698	MYPE870	MG_229
ORTHO_GROUP:364-1	14	14	14	0	0	MHR_0585	MARTH_orf877	MSC_0113	mhp171	MHJ_0206	MHP7448_0210	MCRO_0709	MCAP_0123	MAG5960		MCJ_005980		MS53_0080		MMOB6230	MYPU_6900			MYPE3570
ORTHO_GROUP:365-1	14	14	14	0	0			MSC_0257	mhp369	MHJ_0354	MHP7448_0358	MCRO_0767	MCAP_0217	MAG4480	MPN_043	MCJ_000240				MMOB2930	MYPU_2220		MGA_0641	MYPE6380	MG_033
ORTHO_GROUP:366-1	14	14	14	0	0	MHR_0433		MSC_0167	mhp485	MHJ_0484	MHP7448_0487	MCRO_0386	MCAP_0760	MAG3070		MCJ_002950	UU009	MS53_0497	UUR10_0009		MYPU_4080	UPA3_0009
ORTHO_GROUP:367-1	14	14	13	1	0			MSC_0688				MCRO_0049	MCAP_0641	MAG7310	MPN_663		UU192	MS53_0621	UUR10_0182	MMOB5310	MYPU_4860	UPA3_0198	MGA_1036	MYPE9410	NoAnnotation
ORTHO_GROUP:368-1	10	10	10	0	0	MHR_0658	MARTH_orf250	MSC_0624					MCAP_0353	MAG2880			UU048		UUR10_0053	MMOB3020	MYPU_5030	UPA3_0047
ORTHO_GROUP:368-2	4	4	4	0	0		MARTH_orf505					MCRO_0107						MS53_0470					MGA_0477
ORTHO_GROUP:369-1	14	13	14	0	0	MHR_0211	MARTH_orf798	MSC_1064	mhp042	MHJ_0036	MHP7448_0040	MCRO_0073	MCAP_0866	MAG4800		MCJ_006590		MS53_0282,MS53_0339		MMOB5930	MYPU_7400
ORTHO_GROUP:370-1	14	14	14	0	0	MHR_0262		MSC_0145	mhp317	MHJ_0295	MHP7448_0303	MCRO_0122	MCAP_0139		MPN_420	MCJ_002740		MS53_0023		MMOB2050	MYPU_2630			MYPE5750	MG_293
ORTHO_GROUP:37-1	20	20	20	0	0	MHR_0413	MARTH_orf061	MSC_0608	mhp058	MHJ_0051	MHP7448_0055	MCRO_0352	MCAP_0371	MAG2590	MPN_208	MCJ_001200	UU026	MS53_0413	UUR10_0026	MMOB1760	MYPU_5330	UPA3_0026	MGA_0242	MYPE9660	MG_070
ORTHO_GROUP:371-1	14	14	2	12	0	NoAnnotation	NoAnnotation	NoAnnotation	mhp192	NoAnnotation	NoAnnotation	NoAnnotation	NoAnnotation	NoAnnotation	NoAnnotation	NoAnnotation		NoAnnotation		NoAnnotation	MYPU_5820
ORTHO_GROUP:372-1	3	2	2	1	0							NoAnnotation				MCJ_004480
ORTHO_GROUP:372-2	10	10	10	0	0	MHR_0042		MSC_0271	mhp650	MHJ_0630	MHP7448_0629		MCAP_0231	MAG3120	MPN_586			MS53_0602					MGA_0648
ORTHO_GROUP:373-1	14	14	1	13	0		NoAnnotation	NoAnnotation	NoAnnotation	NoAnnotation	NoAnnotation			NoAnnotation			NoAnnotation		NoAnnotation	MMOB3820	NoAnnotation	NoAnnotation	NoAnnotation	NoAnnotation	NoAnnotation
ORTHO_GROUP:374-1	14	14	14	0	0			MSC_0258	mhp370	MHJ_0355	MHP7448_0359	MCRO_0769	MCAP_0218	MAG4470	MPN_050	MCJ_000230				MMOB2940	MYPU_2210		MGA_0644	MYPE6360	MG_038
ORTHO_GROUP:375-1	14	14	14	0	0	MHR_0259		MSC_0259	mhp606	MHJ_0588	MHP7448_0588	MCRO_0768	MCAP_0219		MPN_051	MCJ_000200				MMOB2950	MYPU_2640		MGA_0646	MYPE6370	MG_039
ORTHO_GROUP:376-1	5	5	5	0	0		MARTH_orf628					MCRO_0252		MAG1280				MS53_0511		MMOB0520
ORTHO_GROUP:376-2	9	9	8	0	1	MHR_0465	MARTH_orf634		mhp556	MHJ_0541	MHP7448_0539	NoAnnotation				MCJ_005840				MMOB0510	MYPU_4220
ORTHO_GROUP:377-1	14	14	14	0	0	MHR_0663		MSC_0854	mhp157	MHJ_0216	MHP7448_0222	MCRO_0748	MCAP_0100		MPN_323	MCJ_000090		MS53_0400			MYPU_5400		MGA_0696	MYPE860	MG_230
ORTHO_GROUP:378-1	14	14	13	1	0	MHR_0350	MARTH_orf305	MSC_0409				MCRO_0680	MCAP_0576	MAG0500			UU382	MS53_0654	NoAnnotation	MMOB4820	MYPU_1240	UPA3_0398	MGA_1133	MYPE2300
ORTHO_GROUP:379-1	14	14	14	0	0	MHR_0590	MARTH_orf673	MSC_0507	mhp284	MHJ_0092	MHP7448_0095	MCRO_0333	MCAP_0463	MAG2620		MCJ_005700		MS53_0432		MMOB2690	MYPU_4570		MGA_1275
ORTHO_GROUP:380-1	14	14	14	0	0	MHR_0605		MSC_0774	mhp546	MHJ_0530	MHP7448_0529	MCRO_0165	MCAP_0722	MAG3130	MPN_662	MCJ_002510				MMOB2320	MYPU_5060		MGA_0149		MG_448
ORTHO_GROUP:38-1	21	20	19	1	1	MHR_0130	MARTH_orf020	MSC_0510	mhp035	MHJ_0030	MHP7448_0034	MCRO_0052	MCAP_0457	MAG1820	MPN_122	MCJ_005370	UU466	MS53_0592	NoAnnotation	MMOB3860	MYPU_3720	UPA3_0485	MGA_0060	MYPE6480	MG_203
ORTHO_GROUP:381-1	2	2	2	0	0										MPN_623										MG_425
ORTHO_GROUP:381-2	11	11	10	0	1			MSC_0469					MCAP_0500		MPN_443		UU582		UUR10_0686	MMOB2800	MYPU_0690+MYPU_0720	UPA3_0621	MGA_0206	MYPE8030	MG_308
ORTHO_GROUP:382-1	14	14	2	12	0	NoAnnotation	MARTH_orf443	NoAnnotation	NoAnnotation	NoAnnotation	NoAnnotation		NoAnnotation	NoAnnotation	NoAnnotation	NoAnnotation		NoAnnotation		NoAnnotation	MYPU_5880				NoAnnotation
ORTHO_GROUP:383-1	14	14	13	1	0	MHR_0306	MARTH_orf183	MSC_0099	mhp218	MHJ_0159	MHP7448_0163		MCAP_0055			MCJ_002840	UU436		NoAnnotation	MMOB0800	MYPU_1710	UPA3_0456		MYPE1500
ORTHO_GROUP:384-1	8	8	8	0	0	MHR_0205			mhp252	MHJ_0125	MHP7448_0129	MCRO_0629		MAG5520		MCJ_001890		MS53_0299
ORTHO_GROUP:384-2	5	5	5	0	0							MCRO_0347					UU280		UUR10_0278		MYPU_7300	UPA3_0290
ORTHO_GROUP:385-1	13	13	1	12	0	NoAnnotation	MARTH_orf531					NoAnnotation	NoAnnotation	NoAnnotation	NoAnnotation	NoAnnotation		NoAnnotation		NoAnnotation	NoAnnotation		NoAnnotation	NoAnnotation	NoAnnotation
ORTHO_GROUP:386-1	13	13	13	0	0	MHR_0057	MARTH_orf806	MSC_0311	mhp634	MHJ_0616	MHP7448_0615	MCRO_0036	MCAP_0266	MAG3210		MCJ_006820		MS53_0013		MMOB1320	MYPU_1200
ORTHO_GROUP:387-1	13	13	13	0	0	MHR_0063	MARTH_orf834		mhp379	MHJ_0364	MHP7448_0368	MCRO_0706		MAG5040	MPN_133	MCJ_000150		MS53_0284			MYPU_0250		MGA_0676		MG_186
ORTHO_GROUP:388-1	7	2	5	0	2		MARTH_orf469,MARTH_orf647,MARTH_orf057,MARTH_orf358+MARTH_orf362,MARTH_orf492,MARTH_orf481																MGA_1203+MGA_1208
ORTHO_GROUP:388-2	4	1	3	0	1		MARTH_orf150,MARTH_orf653,MARTH_orf471+MARTH_orf472,MARTH_orf497
ORTHO_GROUP:389-1	8	1	5	0	3																		MGA_1046,MGA_0797,MGA_0908+MGA_0911,MGA_0816,MGA_0817a+MGA_0817b,MGA_0907,MGA_0800,MGA_1317+MGA_0049+MGA_1318+MGA_0050
ORTHO_GROUP:390-1	13	13	13	0	0			MSC_0829				MCRO_0357	MCAP_0756	MAG4650	MPN_066	MCJ_003910	UU530		UUR10_0621	MMOB2630		UPA3_0567	MGA_0358	MYPE1070	MG_053
ORTHO_GROUP:39-1	21	20	19	1	1	MHR_0131	MARTH_orf021	MSC_0511	mhp034	MHJ_0029	MHP7448_0033	MCRO_0636	MCAP_0456	MAG1830	MPN_123	MCJ_005360	UU467	MS53_0057	NoAnnotation	MMOB4600	MYPU_3730	UPA3_0486	MGA_0056	MYPE6470	MG_204
ORTHO_GROUP:391-1	13	13	13	0	0		MARTH_orf796		mhp596	MHJ_0580	MHP7448_0579	MCRO_0484		MAG4820	MPN_532	MCJ_005470		MS53_0084			MYPU_0040		MGA_0931	MYPE9480	MG_356
ORTHO_GROUP:392-1	13	13	13	0	0	MHR_0427	MARTH_orf714	MSC_0219	mhp228	MHJ_0150	MHP7448_0154	MCRO_0060	MCAP_0207	MAG1790		MCJ_006280		MS53_0112		MMOB5560	MYPU_6880
ORTHO_GROUP:393-1	8	8	8	0	0	MHR_0062	MARTH_orf832		mhp378	MHJ_0363	MHP7448_0367					MCJ_000140					MYPU_0240		MGA_0674
ORTHO_GROUP:393-2	5	4	5	0	0							MCRO_0707		MAG5030				MS53_0285,MS53_0329							MG_260
ORTHO_GROUP:394-1	8	7	8	0	0							MCRO_0702			MPN_342	MCJ_004100	UU098			MMOB2840,MMOB2860	MYPU_6780	UPA3_0101
ORTHO_GROUP:394-2	5	4	5	0	0	MHR_0330								MAG5650,MAG5730							MYPU_4330		MGA_0537
ORTHO_GROUP:395-1	9	9	8	1	0	NoAnnotation	MARTH_orf028		mhp362	MHJ_0346	MHP7448_0351	MCRO_0040				MCJ_005950		MS53_0666						MYPE8560
ORTHO_GROUP:395-2	4	4	4	0	0							MCRO_0039		MAG4980						MMOB1410	MYPU_1380
ORTHO_GROUP:396-1	13	13	13	0	0	MHR_0303	MARTH_orf286	MSC_0387	mhp215	MHJ_0162	MHP7448_0166	MCRO_0454	MCAP_0600	MAG0760		MCJ_002870		MS53_0318		MMOB4525	MYPU_3370
ORTHO_GROUP:397-1	13	13	13	0	0	MHR_0064	MARTH_orf836		mhp380	MHJ_0365	MHP7448_0369	MCRO_0705		MAG5050	MPN_134	MCJ_000160		MS53_0330			MYPU_0260		MGA_0677		MG_187
ORTHO_GROUP:398-1	11	11	11	0	0	MHR_0633	MARTH_orf616	MSC_0680				MCRO_0558	MCAP_0633	MAG6640			UU307	MS53_0525	UUR10_0311			UPA3_0322		MYPE2030
ORTHO_GROUP:398-2	2	2	2	0	0						MHP7448_0421					MCJ_005970
ORTHO_GROUP:399-1	13	13	13	0	0	MHR_0115	MARTH_orf807					MCRO_0593			MPN_607	MCJ_001120	UU289		UUR10_0286	MMOB4950	MYPU_7780	UPA3_0298	MGA_0571	MYPE5610	MG_408
ORTHO_GROUP:400-1	13	13	13	0	0	MHR_0598	MARTH_orf071		mhp289	MHJ_0087	MHP7448_0090	MCRO_0553		MAG6580		MCJ_006740		MS53_0372		MMOB0770	MYPU_2920		MGA_0760	MYPE4700
ORTHO_GROUP:40-1	20	20	17	2	1	MHR_0414	MARTH_orf307	MSC_0416	mhp057	MHJ_0050	MHP7448_0054	MCRO_0635	MCAP_0573	MAG5480+MAG5490	NoAnnotation	MCJ_001210	UU297	MS53_0487	NoAnnotation	MMOB4800	MYPU_0860	UPA3_0304	MGA_0868	MYPE2460	MG_352
ORTHO_GROUP:401-1	13	13	13	0	0			MSC_0940				MCRO_0647	MCAP_0777	MAG0890	MPN_223		UU076		UUR10_0082	MMOB1820	MYPU_7110	UPA3_0075	MGA_0599	MYPE2990	MG_085
ORTHO_GROUP:402-1	6	6	6	0	0	MHR_0575		MSC_0821				MCRO_0284	MCAP_0749					MS53_0193						MYPE3180
ORTHO_GROUP:402-2	7	7	7	0	0			MSC_0129	mhp591	MHJ_0576	MHP7448_0575		MCAP_0128								MYPU_3620			MYPE1760
ORTHO_GROUP:403-1	7	7	7	0	0	MHR_0123			mhp391	MHJ_0375	MHP7448_0379			MAG2310		MCJ_003270					MYPU_4970
ORTHO_GROUP:403-2	5	5	4	0	1			MSC_0516					MCAP_0454	MAG6550+MAG6560				MS53_0383					MGA_1076
ORTHO_GROUP:404-1	13	13	13	0	0	MHR_0066	MARTH_orf841		mhp382	MHJ_0367	MHP7448_0371	MCRO_0703		MAG5070	MPN_136	MCJ_000180		MS53_0332			MYPU_0280		MGA_0682		MG_189
ORTHO_GROUP:405-1	13	13	13	0	0	MHR_0065	MARTH_orf839		mhp381	MHJ_0366	MHP7448_0370	MCRO_0704		MAG5060	MPN_135	MCJ_000170		MS53_0331			MYPU_0270		MGA_0680		MG_188
ORTHO_GROUP:406-1	12	1	1	11	0										MPN_371,NoAnnotation
ORTHO_GROUP:407-1	12	12	12	0	0	MHR_0279	MARTH_orf867	MSC_0526	mhp322	MHJ_0301	MHP7448_0309		MCAP_0450	MAG0050		MCJ_004220				MMOB0680	MYPU_7720			MYPE8990
ORTHO_GROUP:408-1	12	12	11	1	0	MHR_0327		NoAnnotation	mhp236	MHJ_0142	MHP7448_0146	MCRO_0633	MCAP_0198	MAG6760		MCJ_004730		MS53_0179		MMOB4570	MYPU_7270
ORTHO_GROUP:409-1	10	10	9	0	1	MHR_0460			mhp389	MHJ_0373	MHP7448_0377			MAG6390	MPN_497	MCJ_003290		MS53_0025			MYPU_5930			MYPE7230+MYPE7240
ORTHO_GROUP:4-1	23	2	8	0	15	MHR_0048,MHR_0229+MHR_0230,MHR_0474+MHR_0475+MHR_0476,MHR_0504+MHR_0505,MHR_0134,MHR_0621+MHR_0622,MHR_0569,MHR_0340+MHR_0341+MHR_0342,MHR_0173,MHR_0141+MHR_0142,MHR_0559,MHR_0499,MHR_0159+MHR_0160+MHR_0161,MHR_0470+MHR_0471,MHR_0606+MHR_0607+MHR_0608,MHR_0447,MHR_0094+MHR_0095+MHR_0096,MHR_0190+MHR_0192,MHR_0183+MHR_0184,MHR_0437+MHR_0438,MHR_0345+MHR_0346+MHR_0347,MHR_0275				MHJ_0385+MHJ_0388
ORTHO_GROUP:410-1	12	12	12	0	0		MARTH_orf863	MSC_0486				MCRO_0496	MCAP_0484		MPN_610		UU199		UUR10_0189	MMOB0090		UPA3_0205	MGA_0689	MYPE9360	MG_411
ORTHO_GROUP:41-1	11	11	11	0	0	MHR_0257			mhp111	MHJ_0260	MHP7448_0268		MCAP_0244			MCJ_005290	UU264		UUR10_0260			UPA3_0272	MGA_1061	MYPE2130
ORTHO_GROUP:411-1	12	12	11	1	0	NoAnnotation	MARTH_orf254	MSC_0621					MCAP_0356	MAG2910			UU051	MS53_0467	UUR10_0056	MMOB2990	MYPU_5010	UPA3_0050	MGA_0484
ORTHO_GROUP:41-2	9	9	8	0	1		MARTH_orf027	MSC_0289				MCRO_0301		MAG4590	MPN_209			MS53_0572			MYPU_1550			MYPE3240+MYPE3250	MG_071
ORTHO_GROUP:412-1	11	11	11	0	0	MHR_0484	MARTH_orf520		mhp483	MHJ_0482	MHP7448_0485	MCRO_0500	MCAP_0751	MAG6900		MCJ_004510		MS53_0503			MYPU_2440
ORTHO_GROUP:413-1	12	12	12	0	0	MHR_0540	MARTH_orf285		mhp103	MHJ_0269	MHP7448_0277	MCRO_0167		MAG2270		MCJ_005120		MS53_0564		MMOB4670	MYPU_5490			MYPE840
ORTHO_GROUP:414-1	11	10	10	0	1	MHR_0459			mhp388	MHJ_0372	MHP7448_0376			MAG6380	MPN_496	MCJ_003300		MS53_0683,MS53_0026			MYPU_5940			MYPE7210+MYPE7220
ORTHO_GROUP:415-1	10	10	10	0	0	MHR_0122		MSC_0517	mhp392	MHJ_0376	MHP7448_0380		MCAP_0453	MAG6540		MCJ_003260					MYPU_4980		MGA_1077
ORTHO_GROUP:415-2	2	2	2	0	0									MAG2320				MS53_0384
ORTHO_GROUP:416-1	8	8	7	0	1				mhp496	MHJ_0496	MHP7448_0499			MAG6700+MAG6710		MCJ_005910		MS53_0293					MGA_1102	MYPE1430
ORTHO_GROUP:416-2	3	3	3	0	0		MARTH_orf828		mhp016												MYPU_0580
ORTHO_GROUP:417-1	12	11	11	0	1	MHR_0126		MSC_1015,MSC_1040				MCRO_0004	MCAP_0817	MAG0640			UU363	NoAnnotation	UUR10_0372			UPA3_0379	MGA_0424	MYPE1480
ORTHO_GROUP:418-1	12	12	12	0	0	MHR_0143	MARTH_orf390		mhp139	MHJ_0233	MHP7448_0241	MCRO_0266		MAG2250		MCJ_005810		MS53_0167		MMOB2720	MYPU_6590			MYPE10240
ORTHO_GROUP:419-1	12	12	12	0	0	MHR_0510		MSC_0495	mhp492	MHJ_0491	MHP7448_0494	MCRO_0654	MCAP_0475			MCJ_005310				MMOB5280	MYPU_7250		MGA_0514	MYPE7700
ORTHO_GROUP:4-2	6	1	1	4	1	MHR_0621,NoAnnotation
ORTHO_GROUP:420-1	12	12	10	2	0	MHR_0003	MARTH_orf004					MCRO_0003		NoAnnotation		MCJ_000030	UU080	MS53_0003	UUR10_0086	MMOB0030	MYPU_0030	UPA3_0079		NoAnnotation
ORTHO_GROUP:42-1	20	20	17	3	0	MHR_0542	MARTH_orf408	MSC_0593	NoAnnotation	MHJ_0267	MHP7448_0275	MCRO_0263	MCAP_0386	MAG1290	MPN_540	NoAnnotation	UU333	MS53_0163	UUR10_0340	MMOB3560	MYPU_3240	UPA3_0349	MGA_1326	MYPE9200	MG_363
ORTHO_GROUP:421-1	9	9	7	0	2	NoAnnotation		MSC_0021	mhp569	MHJ_0554	MHP7448_0550		MCAP_0028		MPN_651	MCJ_006420					MYPU_7510+MYPU_7520
ORTHO_GROUP:421-2	3	3	2	1	0								MCAP_0458		NoAnnotation						MYPU_7520
ORTHO_GROUP:422-1	5	5	5	0	0			MSC_0778				MCRO_0408	MCAP_0725	MAG3290						MMOB6120
ORTHO_GROUP:422-2	7	7	5	1	1							NoAnnotation				MCJ_006000	UU527	MS53_0441		MMOB6120+MMOB6130	MYPU_1870	UPA3_0564
ORTHO_GROUP:423-1	12	12	12	0	0	MHR_0326		MSC_0229	mhp237	MHJ_0141	MHP7448_0145	MCRO_0632	MCAP_0197	MAG6770		MCJ_004740		MS53_0180		MMOB4580	MYPU_7280
ORTHO_GROUP:424-1	12	12	12	0	0		MARTH_orf865	MSC_0488				MCRO_0494	MCAP_0482		MPN_608		UU201		UUR10_0191	MMOB0110		UPA3_0207	MGA_0694	MYPE9340	MG_409
ORTHO_GROUP:425-1	12	12	1	11	0	NoAnnotation	NoAnnotation	NoAnnotation	NoAnnotation	NoAnnotation	NoAnnotation	NoAnnotation		NoAnnotation		MCJ_000610		NoAnnotation		NoAnnotation	NoAnnotation
ORTHO_GROUP:426-1	4	4	4	0	0	MHR_0060						MCRO_0750						MS53_0397		MMOB0350
ORTHO_GROUP:426-2	8	8	7	1	0	NoAnnotation									MPN_321		UU114		UUR10_0127		MYPU_5370	UPA3_0119		MYPE6860	MG_228
ORTHO_GROUP:427-1	11	11	11	0	0	MHR_0121		MSC_0518	mhp393	MHJ_0377	MHP7448_0381		MCAP_0452	MAG6530		MCJ_003250		MS53_0385			MYPU_4990		MGA_1078
ORTHO_GROUP:428-1	11	11	9	0	2	NoAnnotation	MARTH_orf580	MSC_0533	mhp588	MHJ_0573	MHP7448_0572	MCRO_0285	MCAP_0438					MS53_0194			MYPU_3680+MYPU_3690			MYPE1750
ORTHO_GROUP:429-1	12	12	12	0	0	MHR_0545	MARTH_orf175	MSC_0455				MCRO_0315	MCAP_0515	MAG0660			UU196		UUR10_0186	MMOB5170		UPA3_0202	MGA_0248	MYPE1420
ORTHO_GROUP:430-1	4	4	4	0	0			MSC_0748					MCAP_0191							MMOB0630	MYPU_1030
ORTHO_GROUP:430-2	3	3	3	0	0		MARTH_orf318													MMOB3610	MYPU_4630
ORTHO_GROUP:430-3	5	5	5	0	0	MHR_0187						MCRO_0718						MS53_0108		MMOB3970	MYPU_6330
ORTHO_GROUP:43-1	20	20	20	0	0	MHR_0002	MARTH_orf003	MSC_0002	mhp002	MHJ_0002	MHP7448_0002	MCRO_0002	MCAP_0002	MAG0020	MPN_001	MCJ_000020	UU079	MS53_0002	UUR10_0085	MMOB0020	MYPU_0020	UPA3_0078	MGA_0618	MYPE20	MG_001
ORTHO_GROUP:431-1	12	12	12	0	0		MARTH_orf864	MSC_0487				MCRO_0495	MCAP_0483		MPN_609		UU200		UUR10_0190	MMOB0100		UPA3_0206	MGA_0693	MYPE9350	MG_410
ORTHO_GROUP:432-1	6	5	5	0	1	MHR_0202,MHR_0374											UU099		UUR10_0038+UUR10_0039	MMOB2850		UPA3_0102
ORTHO_GROUP:432-3	3	1	3	0	0																MYPU_6790,MYPU_4340,MYPU_6760
ORTHO_GROUP:433-1	10	10	9	0	1	MHR_0071	MARTH_orf138	MSC_0216	mhp633	MHJ_0615	MHP7448_0614	MCRO_0336				MCJ_001280+MCJ_001290			UUR10_0587					MYPE9800
ORTHO_GROUP:434-1	11	11	11	0	0	MHR_0097			mhp126	MHJ_0245	MHP7448_0253	MCRO_0764		MAG0610		MCJ_003880		MS53_0061		MMOB0660	MYPU_0330			MYPE9300
ORTHO_GROUP:435-1	11	11	11	0	0	MHR_0077	MARTH_orf752		mhp112	MHJ_0259	MHP7448_0267	MCRO_0260		MAG4730		MCJ_006160		MS53_0162		MMOB3550	MYPU_3090
ORTHO_GROUP:436-1	11	11	11	0	0	MHR_0255	MARTH_orf871		mhp109	MHJ_0262	MHP7448_0270	MCRO_0604		MAG0790		MCJ_005730		MS53_0110		MMOB1270	MYPU_1390
ORTHO_GROUP:437-1	11	11	11	0	0	MHR_0530	MARTH_orf524	MSC_0073	mhp173	MHJ_0204	MHP7448_0208	MCRO_0770	MCAP_0834	MAG4360		MCJ_003100				MMOB0450
ORTHO_GROUP:438-1	4	2	2	0	2			MSC_1023+MSC_1024+MSC_1025,MSC_1048+MSC_1049+MSC_1050					MCAP_0860,MCAP_0862
ORTHO_GROUP:438-3	2	2	1	0	1		MARTH_orf727						MCAP_0860+MCAP_0861
ORTHO_GROUP:439-1	11	11	11	0	0	MHR_0314	MARTH_orf514		mhp359	MHJ_0342	MHP7448_0348	MCRO_0696		MAG6740		MCJ_004330		MS53_0594		MMOB3390	MYPU_4270
ORTHO_GROUP:440-1	11	11	11	0	0	MHR_0628	MARTH_orf123		mhp363	MHJ_0347	MHP7448_0352	MCRO_0746		MAG1970		MCJ_005940		MS53_0175		MMOB0910	MYPU_0060
ORTHO_GROUP:44-1	20	20	20	0	0	MHR_0210	MARTH_orf179	MSC_0421	mhp041	MHJ_0035	MHP7448_0039	MCRO_0173	MCAP_0551	MAG5500	MPN_490	MCJ_006600	UU084	MS53_0561	UUR10_0090	MMOB5150	MYPU_2520	UPA3_0083	MGA_0143	MYPE6390	MG_339
ORTHO_GROUP:441-1	11	11	5	6	0	MHR_0464	MARTH_orf394		mhp039	NoAnnotation	NoAnnotation	MCRO_0160		NoAnnotation		MCJ_006620		NoAnnotation		NoAnnotation	NoAnnotation
ORTHO_GROUP:442-1	11	11	11	0	0	MHR_0133	MARTH_orf588		mhp032	MHJ_0027	MHP7448_0031	MCRO_0196		MAG2210		MCJ_005340		MS53_0557		MMOB3530	MYPU_6680
ORTHO_GROUP:443-1	11	11	11	0	0	MHR_0309	MARTH_orf033		mhp221	MHJ_0157	MHP7448_0161	MCRO_0510		MAG2800		MCJ_002810		MS53_0083		MMOB3190	MYPU_2770
ORTHO_GROUP:444-1	11	11	10	1	0	MHR_0368	MARTH_orf091					MCRO_0084		MAG6800		MCJ_003340	UU423	MS53_0067	NoAnnotation	MMOB4980		UPA3_0441		MYPE9030
ORTHO_GROUP:445-1	11	11	11	0	0	MHR_0076	MARTH_orf819		mhp623	MHJ_0606	MHP7448_0604	MCRO_0417		MAG0120		MCJ_007050		MS53_0136		MMOB0360	MYPU_3460
ORTHO_GROUP:446-1	11	11	11	0	0	MHR_0627	MARTH_orf125		mhp364	MHJ_0348	MHP7448_0353	MCRO_0745		MAG1980		MCJ_005930		MS53_0174		MMOB0900	MYPU_0070
ORTHO_GROUP:447-1	11	11	11	0	0	MHR_0233	MARTH_orf692		mhp666	MHJ_0646	MHP7448_0646	MCRO_0438		MAG2360		MCJ_001700		MS53_0427		MMOB1730	MYPU_5170
ORTHO_GROUP:448-1	11	11	11	0	0	MHR_0639	MARTH_orf403		mhp502	MHJ_0502	MHP7448_0505	MCRO_0618		MAG1000		MCJ_002370		MS53_0349		MMOB4520	MYPU_2820
ORTHO_GROUP:449-1	11	10	11	0	0	MHR_0012	MARTH_orf668		mhp691	MHJ_0668	MHP7448_0669					MCJ_007260	UU583		UUR10_0687		MYPU_7380,MYPU_2930	UPA3_0622
ORTHO_GROUP:450-1	7	7	6	0	1	MHR_0061			mhp377	MHJ_0362	MHP7448_0366				MPN_146+MPN_147	MCJ_000130		MS53_0334
ORTHO_GROUP:450-2	3	3	3	0	0										MPN_199	MCJ_000120									MG_185
ORTHO_GROUP:45-1	20	20	20	0	0	MHR_0388	MARTH_orf428	MSC_0731	mhp202	MHJ_0176	MHP7448_0180	MCRO_0140	MCAP_0682	MAG5330	MPN_179	MCJ_001440	UU245	MS53_0629	UUR10_0240	MMOB2490	MYPU_5730	UPA3_0253	MGA_0733	MYPE10030	MG_165
ORTHO_GROUP:451-1	6	6	6	0	0				mhp395	MHJ_0379	MHP7448_0383					MCJ_007200		MS53_0041			MYPU_0660
ORTHO_GROUP:451-2	4	4	3	0	1				mhp352	MHJ_0333	MHP7448_0340												MGA_1088+MGA_1089
ORTHO_GROUP:452-1	9	9	7	2	0	NoAnnotation	MARTH_orf450		mhp253	MHJ_0124	MHP7448_0128	MCRO_0591				MCJ_001900		NoAnnotation		MMOB3140
ORTHO_GROUP:452-2	2	2	2	0	0									MAG5560							MYPU_3310
ORTHO_GROUP:453-1	11	10	11	0	0	MHR_0457			mhp386	MHJ_0370	MHP7448_0374			MAG6360	MPN_494	MCJ_003320		MS53_0028,MS53_0681			MYPU_5960			MYPE7190
ORTHO_GROUP:454-1	11	10	11	0	0			MSC_0860,MSC_0873				MCRO_0577	MCAP_0094		MPN_207	MCJ_001950		MS53_0147			MYPU_0170		MGA_0855	MYPE1340	MG_069
ORTHO_GROUP:455-1	11	11	11	0	0	MHR_0268	MARTH_orf848		mhp417	MHJ_0415	MHP7448_0402	MCRO_0232		MAG3000		MCJ_002690		MS53_0545		MMOB4920	MYPU_7690
ORTHO_GROUP:456-1	11	11	11	0	0	MHR_0011	MARTH_orf017		mhp692	MHJ_0669	MHP7448_0670	MCRO_0548		MAG7030		MCJ_007270		MS53_0501		MMOB1560	MYPU_2550
ORTHO_GROUP:457-1	3	3	2	1	0							NoAnnotation						MS53_0118						MYPE8150
ORTHO_GROUP:457-2	8	8	8	0	0	MHR_0647			mhp621	MHJ_0604	MHP7448_0602			MAG0110		MCJ_007070				MMOB4430	MYPU_2270
ORTHO_GROUP:458-1	11	11	3	8	0	NoAnnotation	NoAnnotation		NoAnnotation	NoAnnotation	NoAnnotation	NoAnnotation		MAG2090		NoAnnotation		MS53_0457		NoAnnotation	MYPU_3500
ORTHO_GROUP:459-1	11	11	11	0	0	MHR_0632	MARTH_orf615		mhp361	MHJ_0345	MHP7448_0350	MCRO_0557		MAG6650		MCJ_005960		MS53_0526		MMOB1850	MYPU_7220
ORTHO_GROUP:460-1	11	11	11	0	0	MHR_0522			mhp283	MHJ_0093	MHP7448_0096	MCRO_0566		MAG2020		MCJ_004590		MS53_0368		MMOB2790	MYPU_7080			MYPE3980
ORTHO_GROUP:46-1	20	20	8	12	0	MHR_0682	MARTH_orf096	NoAnnotation	NoAnnotation	NoAnnotation	MHP7448_0638	NoAnnotation	MCAP_0112	MAG0430	MPN_069	NoAnnotation	NoAnnotation	NoAnnotation	NoAnnotation	NoAnnotation	MYPU_1800	NoAnnotation	MGA_1355	NoAnnotation	MG_473
ORTHO_GROUP:461-1	11	11	9	2	0	NoAnnotation	MARTH_orf040		mhp048	MHJ_0042	MHP7448_0046	MCRO_0373		MAG3490		NoAnnotation		MS53_0412		MMOB2160	MYPU_2730
ORTHO_GROUP:462-1	11	11	9	2	0	MHR_0490	MARTH_orf786		mhp602	NoAnnotation	MHP7448_0585	MCRO_0015		MAG6980		MCJ_005440		NoAnnotation		MMOB1510	MYPU_2040
ORTHO_GROUP:463-1	11	1	11	0	0																			MYPE2670,MYPE2660,MYPE2560,MYPE2550,MYPE2610,MYPE2580,MYPE2680,MYPE3140,MYPE2710,MYPE7300,MYPE7320
ORTHO_GROUP:464-1	11	11	10	1	0	MHR_0242	MARTH_orf094		mhp658	MHJ_0638	NoAnnotation	MCRO_0109		MAG0435		MCJ_001780		MS53_0360		MMOB1460	MYPU_1810
ORTHO_GROUP:465-1	10	10	9	0	1	MHR_0049	MARTH_orf332		mhp651	MHJ_0631	MHP7448_0630	MCRO_0158		MAG5910		MCJ_005890				MMOB0990	MYPU_0550+MYPU_0560
ORTHO_GROUP:466-1	11	11	11	0	0	MHR_0354			mhp434	MHJ_0429	MHP7448_0431					MCJ_002650	UU340	MS53_0538	UUR10_0347	MMOB0830		UPA3_0356	MGA_0091
ORTHO_GROUP:467-1	10	10	10	0	0	MHR_0449		MSC_0557	mhp136	MHJ_0236	MHP7448_0244	MCRO_0374	MCAP_0417					MS53_0196			MYPU_6600		MGA_0848
ORTHO_GROUP:468-1	3	3	2	0	1							MCRO_0463	MCAP_0567	MAG3880+MAG3890
ORTHO_GROUP:468-2	6	6	6	0	0	MHR_0483			mhp134	MHJ_0238	MHP7448_0246					MCJ_003650					MYPU_3820
ORTHO_GROUP:469-1	9	9	8	0	1	MHR_0358			mhp165	MHJ_0212	MHP7448_0216					MCJ_004420+MCJ_004430	UU558		UUR10_0654		MYPU_4140	UPA3_0596
ORTHO_GROUP:470-1	4	4	1	2	1										NoAnnotation				NoAnnotation		MYPU_5240+MYPU_5250			MYPE180
ORTHO_GROUP:470-2	6	1	5	0	1	MHR_0337,MHR_0348,MHR_0343,MHR_0339+MHR_0343,MHR_0344,MHR_0338
ORTHO_GROUP:47-1	20	20	20	0	0	MHR_0271	MARTH_orf144	MSC_0994	mhp459	MHJ_0457	MHP7448_0460	MCRO_0595	MCAP_0065	MAG0800	MPN_219	MCJ_002670	UU541	MS53_0624	UUR10_0633	MMOB1400	MYPU_0090	UPA3_0579	MGA_0503	MYPE250	MG_081
ORTHO_GROUP:471-1	10	9	9	1	0			MSC_0110,MSC_0990				NoAnnotation	MCAP_0064	MAG4580	MPN_667	MCJ_006120				MMOB1170				MYPE160	MG_453
ORTHO_GROUP:472-1	9	9	9	0	0		MARTH_orf523	MSC_0361				MCRO_0375	MCAP_0614	MAG2480				MS53_0172		MMOB5290	MYPU_4640		MGA_1107
ORTHO_GROUP:473-1	10	10	10	0	0	MHR_0456			mhp441	MHJ_0436	MHP7448_0438			MAG6350	MPN_493	MCJ_002590		MS53_0029			MYPU_5970			MYPE7180
ORTHO_GROUP:474-1	8	8	8	0	0	MHR_0214	MARTH_orf291		mhp046	MHJ_0040	MHP7448_0044					MCJ_006550		MS53_0063			MYPU_3570
ORTHO_GROUP:474-2	2	2	2	0	0							MCRO_0677		MAG0330
ORTHO_GROUP:475-1	7	7	4	3	0	NoAnnotation			mhp329	NoAnnotation						MCJ_002220	UU478	NoAnnotation				UPA3_0496
ORTHO_GROUP:475-2	3	3	1	1	1					NoAnnotation	NoAnnotation													MYPE4770
ORTHO_GROUP:476-1	10	10	10	0	0			MSC_0509	mhp153	MHJ_0219	MHP7448_0225		MCAP_0461				UU362		UUR10_0371			UPA3_0378	MGA_0860	MYPE4710
ORTHO_GROUP:477-1	8	8	6	0	2	MHR_0482			mhp531+mhp532		MHP7448_0416	MCRO_0465	MCAP_0565	MAG3910+MAG3920		MCJ_003630					MYPU_3830
ORTHO_GROUP:478-1	10	10	10	0	0		MARTH_orf861					MCRO_0497			MPN_611		UU198		UUR10_0188	MMOB0080		UPA3_0204	MGA_0687	MYPE9370	MG_412
ORTHO_GROUP:479-1	8	1	5	0	3																		NoAnnotation
ORTHO_GROUP:480-1	10	10	9	0	1	MHR_0318	MARTH_orf117		mhp452	MHJ_0450	MHP7448_0453	NoAnnotation		MAG7440		MCJ_004650		MS53_0613			MYPU_7740
ORTHO_GROUP:48-1	20	20	20	0	0	MHR_0498	MARTH_orf735	MSC_0476	mhp678	MHJ_0657	MHP7448_0657	MCRO_0055	MCAP_0495	MAG4380	MPN_426	MCJ_005740	UU140	MS53_0676	UUR10_0156	MMOB4100	MYPU_7140	UPA3_0146	MGA_0917	MYPE4830	MG_298
ORTHO_GROUP:481-1	10	10	9	1	0	NoAnnotation						MCRO_0556		MAG6660	MPN_382			MS53_0527		MMOB5770	MYPU_7210		MGA_1054n	MYPE2010	MG_264
ORTHO_GROUP:482-1	5	5	5	0	0							MCRO_0777		MAG7480				MS53_0617		MMOB0930	MYPU_7820
ORTHO_GROUP:482-2	5	5	3	0	2	NoAnnotation	MARTH_orf852	MSC_0512					MCAP_0455	MAG2150+MAG2160
ORTHO_GROUP:483-1	10	10	10	0	0	MHR_0286	MARTH_orf333		mhp098	MHJ_0274	MHP7448_0282	MCRO_0321		MAG6920				MS53_0495		MMOB3580	MYPU_1670
ORTHO_GROUP:484-1	6	6	4	0	2				mhp641	MHJ_0623	MHP7448_0622	MCRO_0752+MCRO_0753								MMOB3440+MMOB3450				MYPE1230
ORTHO_GROUP:484-2	3	3	2	0	1							MCRO_0753		MAG2550+MAG2560						MMOB3450
ORTHO_GROUP:485-1	8	1	6	0	2										MPN_506,MPN_288,MPN_284,MPN_363+MPN_364,MPN_200,MPN_152,MPN_097+MPN_098,MPN_408
ORTHO_GROUP:486-2	6	6	3	0	3	MHR_0033						MCRO_0325		MAG4250+MAG4260		MCJ_006380+MCJ_006390					MYPU_0430+MYPU_0440			MYPE4940
ORTHO_GROUP:487-1	10	10	10	0	0		MARTH_orf178	MSC_0420					MCAP_0552		MPN_254		UU083		UUR10_0089		MYPU_3270	UPA3_0082		MYPE6400	MG_115
ORTHO_GROUP:488-1	10	10	10	0	0	MHR_0455			mhp440	MHJ_0435	MHP7448_0437			MAG6340	MPN_492	MCJ_002600		MS53_0030			MYPU_5980			MYPE7170
ORTHO_GROUP:489-1	10	10	10	0	0	MHR_0091	MARTH_orf872		mhp013	MHJ_0013	MHP7448_0013	MCRO_0602		MAG0775		MCJ_001610		MS53_0355		MMOB1250
ORTHO_GROUP:490-1	10	10	10	0	0	MHR_0454			mhp439	MHJ_0434	MHP7448_0436			MAG6330	MPN_498	MCJ_002610		MS53_0031			MYPU_5990			MYPE7160
ORTHO_GROUP:49-1	20	20	20	0	0	MHR_0105	MARTH_orf162	MSC_0045	mhp119	MHJ_0252	MHP7448_0260	MCRO_0731	MCAP_0011	MAG6840	MPN_007	MCJ_003800	UU019	MS53_0051	UUR10_0019	MMOB5260	MYPU_0530	UPA3_0019	MGA_0605	MYPE8130	MG_007
ORTHO_GROUP:491-1	3	2	3	0	0															MMOB3290	MYPU_4370,MYPU_4870
ORTHO_GROUP:491-2	7	2	7	0	0															MMOB6070,MMOB6090,MMOB6080,MMOB3300,MMOB3220,MMOB3280	MYPU_6690
ORTHO_GROUP:492-1	10	10	10	0	0	MHR_0587			mhp456	MHJ_0454	MHP7448_0457	MCRO_0720				MCJ_004610		MS53_0300		MMOB5420	MYPU_1570		MGA_0965
ORTHO_GROUP:493-1	9	9	9	0	0	MHR_0280		MSC_0527	mhp323	MHJ_0302	MHP7448_0310		MCAP_0449	MAG0070		MCJ_004210					MYPU_4430
ORTHO_GROUP:494-1	9	9	8	0	1		MARTH_orf517		mhp484	MHJ_0483	MHP7448_0486	MCRO_0005		MAG0620+MAG0630		MCJ_002960		MS53_0479			MYPU_0120
ORTHO_GROUP:495-1	10	10	10	0	0	MHR_0458			mhp387	MHJ_0371	MHP7448_0375			MAG6370	MPN_495	MCJ_003310		MS53_0027			MYPU_5950			MYPE7200
ORTHO_GROUP:496-1	2	2	1	0	1			MSC_0242+MSC_0243																MYPE5220
ORTHO_GROUP:496-2	4	4	3	0	1			MSC_0233					MCAP_0196	MAG5660+MAG5670		MCJ_004060
ORTHO_GROUP:497-1	9	9	9	0	0	MHR_0610		MSC_0031	mhp234	MHJ_0144	MHP7448_0148		MCAP_0020			MCJ_000500				MMOB4720	MYPU_3070
ORTHO_GROUP:498-1	7	3	5	0	2													MS53_0036			MYPU_6550		MGA_0815,MGA_0798,MGA_0801+MGA_0802,MGA_0906,MGA_0517+MGA_0518
ORTHO_GROUP:499-1	9	9	9	0	0			MSC_0475					MCAP_0496		MPN_397		UU283		UUR10_0281			UPA3_0293	MGA_0950	MYPE5280	MG_278
ORTHO_GROUP:500-1	9	9	8	0	1	NoAnnotation			mhp655	MHJ_0635	MHP7448_0634	MCRO_0759		MAG6290		MCJ_001260				MMOB2020	MYPU_4840
ORTHO_GROUP:50-1	20	20	19	1	0	MHR_0486	MARTH_orf612	MSC_0684	mhp599	MHJ_0583	MHP7448_0582	MCRO_0554	MCAP_0637	MAG1660	MPN_378	MCJ_005400	UU415	MS53_0529	NoAnnotation	MMOB4870	MYPU_7190	UPA3_0433	MGA_1048	MYPE1980	MG_261
ORTHO_GROUP:501-1	8	8	8	0	0	MHR_0015	MARTH_orf720					MCRO_0736		MAG5810		MCJ_006210		MS53_0056		MMOB1880	MYPU_0480
ORTHO_GROUP:502-1	9	9	9	0	0	MHR_0185						MCRO_0716					UU115	MS53_0106	UUR10_0128	MMOB3960	MYPU_6350	UPA3_0120	MGA_1263
ORTHO_GROUP:503-1	9	9	9	0	0			MSC_0395	mhp571	MHJ_0556	MHP7448_0552	MCRO_0208	MCAP_0590			MCJ_001090					MYPU_1980			MYPE4500
ORTHO_GROUP:504-1	9	9	8	1	0			NoAnnotation					MCAP_0098		MPN_242		UU056		UUR10_0062			UPA3_0055	MGA_0122	MYPE3300	MG_476
ORTHO_GROUP:505-1	6	2	3	0	3			MSC_0993,MSC_0108,MSC_0979+MSC_0980,MSC_0986+MSC_0987,MSC_0972+MSC_0973				MCRO_0571
ORTHO_GROUP:506-1	9	9	9	0	0	MHR_0661						MCRO_0751			MPN_320			MS53_0398		MMOB0340	MYPU_5380		MGA_0699	MYPE6870	MG_227
ORTHO_GROUP:507-1	9	9	9	0	0			MSC_0681					MCAP_0634		MPN_525		UU308		UUR10_0312			UPA3_0323	MGA_1058	MYPE2020	MG_349
ORTHO_GROUP:508-1	9	9	7	2	0	NoAnnotation	MARTH_orf016					MCRO_0512		MAG0450		MCJ_001850		MS53_0090	NoAnnotation	MMOB3750	MYPU_2020
ORTHO_GROUP:509-1	9	9	9	0	0			MSC_0958					MCAP_0109		MPN_236		UU547		UUR10_0638			UPA3_0584	MGA_0414	MYPE2080	MG_098
ORTHO_GROUP:5-1	19	1	17	1	1										MPN_204,MPN_410,NoAnnotation
ORTHO_GROUP:510-1	9	9	9	0	0	MHR_0166		MSC_0841	mhp515	MHJ_0515	MHP7448_0517	MCRO_0184								MMOB2030	MYPU_2280			MYPE9700
ORTHO_GROUP:51-1	20	20	19	1	0	MHR_0352	MARTH_orf262	MSC_0591	mhp406	MHJ_0405	MHP7448_0392	MCRO_0432	MCAP_0388	MAG3730	MPN_315	MCJ_002980	UU386	MS53_0342	NoAnnotation	MMOB3800	MYPU_4930	UPA3_0402	MGA_0029	MYPE3220	MG_222
ORTHO_GROUP:511-1	9	9	8	0	1			MSC_0132					NoAnnotation		MPN_677		UU598		UUR10_0703			UPA3_0638	MGA_0591	MYPE10360	MG_461
ORTHO_GROUP:512-1	9	9	9	0	0	MHR_0099			mhp124	MHJ_0247	MHP7448_0255	MCRO_0761				MCJ_003860		MS53_0059		MMOB0590	MYPU_0310
ORTHO_GROUP:513-1	8	1	6	0	2																MYPU_7340,MYPU_0920,MYPU_2070,MYPU_2060+MYPU_2070,MYPU_5210+MYPU_5220,MYPU_5300,MYPU_5090,MYPU_5070
ORTHO_GROUP:514-1	2	2	1	0	1																MYPU_2790		MGA_1199+MGA_1203
ORTHO_GROUP:514-2	2	2	2	0	0											MCJ_006110							MGA_0180
ORTHO_GROUP:514-3	5	5	3	2	0	MHR_0551	MARTH_orf488										NoAnnotation				MYPU_5080	NoAnnotation
ORTHO_GROUP:515-1	9	9	9	0	0			MSC_0422					MCAP_0550		MPN_269		UU085		UUR10_0091			UPA3_0084	MGA_0141	MYPE5440	MG_130
ORTHO_GROUP:516-1	8	8	8	0	0	MHR_0169		MSC_0019	mhp567	MHJ_0552	MHP7448_0548		MCAP_0459		MPN_653	MCJ_006400
ORTHO_GROUP:517-1	9	9	9	0	0	MHR_0018			mhp086	MHJ_0074	MHP7448_0078	MCRO_0740				MCJ_006170		MS53_0365		MMOB1070	MYPU_1890
ORTHO_GROUP:518-1	9	9	9	0	0			MSC_0272				MCRO_0527	MCAP_0232	MAG1410		MCJ_000930		MS53_0651		MMOB5760	MYPU_0970			MYPE9650
ORTHO_GROUP:519-1	9	9	9	0	0	MHR_0568	MARTH_orf406	MSC_0581				MCRO_0021	MCAP_0397					MS53_0396		MMOB5300	MYPU_2780		MGA_0701
ORTHO_GROUP:5-2	10	1	7	2	1										MPN_145,MPN_137,MPN_010+MPN_013,MPN_283,MPN_104,MPN_344,NoAnnotation
ORTHO_GROUP:520-1	9	9	9	0	0			MSC_0715					MCAP_0665		MPN_196		UU536		UUR10_0627			UPA3_0573	MGA_1331d	MYPE9740	MG_182
ORTHO_GROUP:52-1	11	11	11	0	0	MHR_0570	MARTH_orf012		mhp015	MHJ_0015	MHP7448_0015	MCRO_0516		MAG7190		MCJ_001630		MS53_0094		MMOB4750	MYPU_1170
ORTHO_GROUP:521-1	9	9	9	0	0	MHR_0452			mhp437	MHJ_0432	MHP7448_0434			MAG6320	MPN_499	MCJ_002630					MYPU_2870			MYPE7150
ORTHO_GROUP:52-2	9	9	9	0	0			MSC_0766					MCAP_0714		MPN_548		UU113		UUR10_0123			UPA3_0116	MGA_0186	MYPE130	MG_370
ORTHO_GROUP:522-1	9	9	9	0	0			MSC_0302					MCAP_0257		MPN_267		UU177		UUR10_0168			UPA3_0184	MGA_0291	MYPE4600	MG_128
ORTHO_GROUP:523-1	9	9	9	0	0			MSC_0561					MCAP_0413		MPN_326		UU211		UUR10_0204			UPA3_0218	MGA_1291	MYPE4430	MG_233
ORTHO_GROUP:524-1	9	2	7	2	0															NoAnnotation				MYPE8280,MYPE8290,MYPE8270,MYPE8300,MYPE9850,MYPE9840,MYPE9860,NoAnnotation
ORTHO_GROUP:525-1	9	9	9	0	0	MHR_0282		MSC_0529	mhp325	MHJ_0304	MHP7448_0312		MCAP_0447	MAG0090		MCJ_004190					MYPU_4410
ORTHO_GROUP:526-1	8	8	7	0	1	MHR_0293	MARTH_orf455		mhp539	MHJ_0523	MHP7448_0522		MCAP_0361+MCAP_0362			MCJ_005630			UUR10_0289
ORTHO_GROUP:527-1	9	9	9	0	0	MHR_0281		MSC_0528	mhp324	MHJ_0303	MHP7448_0311		MCAP_0448	MAG0080		MCJ_004200					MYPU_4420
ORTHO_GROUP:528-1	9	9	9	0	0			MSC_0467					MCAP_0502		MPN_351		UU350		UUR10_0357			UPA3_0366	MGA_0011	MYPE8350	MG_248
ORTHO_GROUP:529-1	9	9	9	0	0	MHR_0170		MSC_0017	mhp568	MHJ_0553	MHP7448_0549		MCAP_0032		MPN_652	MCJ_006410					MYPU_7500
ORTHO_GROUP:530-1	9	9	9	0	0			MSC_0003					MCAP_0003		MPN_072		UU194		UUR10_0184			UPA3_0200	MGA_0346	MYPE9440	MG_057
ORTHO_GROUP:53-1	20	20	20	0	0	MHR_0426	MARTH_orf715	MSC_0218	mhp229	MHJ_0149	MHP7448_0153	MCRO_0303	MCAP_0208	MAG2100	MPN_246	MCJ_006290	UU213	MS53_0123	UUR10_0207	MMOB5570	MYPU_6870	UPA3_0220	MGA_0462	MYPE5640	MG_107
ORTHO_GROUP:531-1	8	1	7	0	1										MPN_500,MPN_099,MPN_144,MPN_370,MPN_409,MPN_132,MPN_286,MPN_202+MPN_203
ORTHO_GROUP:532-2	6	6	5	0	1				mhp685	MHJ_0664	MHP7448_0664					MCJ_002480					MYPU_0400+MYPU_0410			MYPE2210
ORTHO_GROUP:533-1	6	6	6	0	0	MHR_0150			mhp686		MHP7448_0665	MCRO_0507				MCJ_002490								MYPE2200
ORTHO_GROUP:533-2	2	2	1	1	0	NoAnnotation															MYPU_7410
ORTHO_GROUP:534-1	7	1	5	0	2															MMOB3230,MMOB3380,MMOB3340,MMOB3320+MMOB3330,MMOB3370,MMOB3360+MMOB3370,MMOB0980
ORTHO_GROUP:535-1	6	6	4	1	1	NoAnnotation			mhp648	MHJ_0628	MHP7448_0627							MS53_0668+MS53_0669+MS53_0670			MYPU_0390
ORTHO_GROUP:536-1	8	8	8	0	0			MSC_0394	mhp573	MHJ_0558	MHP7448_0554	MCRO_0206	MCAP_0591			MCJ_001070								MYPE4480
ORTHO_GROUP:537-1	8	1	8	0	0			MSC_0571,MSC_0230,MSC_0123,MSC_0808,MSC_1031,MSC_1056,MSC_0796,MSC_0781
ORTHO_GROUP:538-1	2	2	1	0	1					MHJ_0492	NoAnnotation
ORTHO_GROUP:538-2	4	4	3	0	1			NoAnnotation		MHJ_0550	MHP7448_0495					MCJ_006340
ORTHO_GROUP:539-1	8	8	8	0	0			MSC_0824						MAG5280	MPN_264		UU569		UUR10_0666			UPA3_0608	MGA_0297		MG_125
ORTHO_GROUP:540-1	8	1	3	5	0										MPN_413,MPN_091,MPN_463,NoAnnotation
ORTHO_GROUP:54-1	20	20	20	0	0	MHR_0564	MARTH_orf239	MSC_0828	mhp544	MHJ_0528	MHP7448_0527	MCRO_0244	MCAP_0755	MAG5130	MPN_063	MCJ_005570	UU585	MS53_0445	UUR10_0689	MMOB5370	MYPU_3140	UPA3_0624	MGA_0363	MYPE1170	MG_050
ORTHO_GROUP:541-1	8	6	6	2	0		MARTH_orf025					MCRO_0458,NoAnnotation		MAG0990				MS53_0017		NoAnnotation	MYPU_2410
ORTHO_GROUP:542-1	3	3	2	0	1							MCRO_0010		MAG1760+MAG1770										MYPE900
ORTHO_GROUP:542-2	4	4	4	0	0										MPN_661								MGA_1037	MYPE9000	MG_447
ORTHO_GROUP:543-1	6	6	5	0	1				mhp340	MHJ_0319	MHP7448_0327	MCRO_0145					UU036+UU037					UPA3_0036
ORTHO_GROUP:544-1	2	2	2	0	0			MSC_0504					MCAP_0466
ORTHO_GROUP:544-2	6	6	6	0	0		MARTH_orf845	MSC_0696				MCRO_0007		MAG3680				MS53_0500						MYPE8700
ORTHO_GROUP:545-1	8	8	8	0	0							MCRO_0668		MAG7360	MPN_657			MS53_0101	UUR10_0662				MGA_0436	MYPE8870	MG_443
ORTHO_GROUP:546-1	7	7	6	0	1		MARTH_orf168					MCRO_0259		MAG1070+MAG1080	MPN_630		UU565					UPA3_0604			MG_432
ORTHO_GROUP:547-1	7	7	6	0	1		MARTH_orf873					MCRO_0627	MCAP_0089		MPN_304+MPN_305					MMOB2230			MGA_1220	MYPE6080
ORTHO_GROUP:548-1	4	4	4	0	0												UU518		UUR10_0605			UPA3_0555		MYPE6190
ORTHO_GROUP:548-2	4	4	4	0	0			MSC_0084				MCRO_0258	MCAP_0820	MAG2720
ORTHO_GROUP:549-1	8	7	8	0	0										MPN_058		UU110		UUR10_0120			UPA3_0113	MGA_0131	MYPE8600,MYPE8550	MG_045
ORTHO_GROUP:550-1	5	1	4	0	1													MS53_0220,MS53_0225,MS53_0239,MS53_0259,MS53_0246+MS53_0247
ORTHO_GROUP:550-2	2	1	2	0	0													MS53_0211,MS53_0251
ORTHO_GROUP:55-1	20	20	20	0	0	MHR_0302	MARTH_orf693	MSC_0290	mhp448	MHJ_0446	MHP7448_0449	MCRO_0526	MCAP_0245	MAG1420	MPN_481	MCJ_000940	UU266	MS53_0650	UUR10_0262	MMOB3400	MYPU_2390	UPA3_0274	MGA_0339	MYPE410	MG_335
ORTHO_GROUP:551-1	8	8	7	1	0	NoAnnotation			mhp044	MHJ_0038	MHP7448_0042			MAG1200		MCJ_006570				MMOB2170	MYPU_3550
ORTHO_GROUP:552-1	4	4	3	1	0							NoAnnotation					UU125		UUR10_0140			UPA3_0131
ORTHO_GROUP:552-2	2	1	1	0	1	MHR_0553,MHR_0080+MHR_0081+MHR_0082
ORTHO_GROUP:553-2	2	2	1	0	1			MSC_0195+MSC_0196+MSC_0197+MSC_0198					MCAP_0299
ORTHO_GROUP:553-3	2	2	2	0	0		MARTH_orf198									MCJ_000970
ORTHO_GROUP:554-1	8	8	8	0	0			MSC_0552					MCAP_0422		MPN_561		UU332		UUR10_0339			UPA3_0348	MGA_0106		MG_382
ORTHO_GROUP:555-1	8	8	8	0	0	MHR_0213	MARTH_orf288		mhp045	MHJ_0039	MHP7448_0043					MCJ_006560				MMOB2180	MYPU_3560
ORTHO_GROUP:556-1	6	6	6	0	0							MCRO_0262		MAG0570	MPN_483	MCJ_003900							MGA_0343		MG_517
ORTHO_GROUP:556-2	2	1	2	0	0																			MYPE8830,MYPE270
ORTHO_GROUP:557-1	8	8	8	0	0			MSC_0130	mhp590	MHJ_0575	MHP7448_0574	MCRO_0268	MCAP_0129								MYPU_3610			MYPE5910
ORTHO_GROUP:558-1	5	3	5	0	0					MHJ_0517,MHJ_0564	MHP7448_0323,MHP7448_0673												MGA_1109
ORTHO_GROUP:558-2	3	2	1	0	2													MS53_0079,MS53_0475+MS53_0476					MGA_1108+MGA_1109
ORTHO_GROUP:559-1	8	8	1	7	0			MSC_0275	NoAnnotation	NoAnnotation	NoAnnotation	NoAnnotation	NoAnnotation							NoAnnotation	NoAnnotation
ORTHO_GROUP:560-1	8	1	8	0	0																			MYPE8470,MYPE8480,MYPE3410,MYPE7350,MYPE7340,MYPE3420,MYPE7360,MYPE3430
ORTHO_GROUP:56-1	20	20	19	1	0	MHR_0301	MARTH_orf686	MSC_0270	mhp505	MHJ_0505	MHP7448_0508	MCRO_0528	MCAP_0230	MAG1400	MPN_533	MCJ_000920	UU484	MS53_0652	NoAnnotation	MMOB1690	MYPU_2380	UPA3_0502	MGA_0169	MYPE5700	MG_357
ORTHO_GROUP:561-1	6	2	4	0	2										MPN_457+MPN_459									MYPE7600,MYPE7570+MYPE7580,MYPE7590,MYPE7610,MYPE7620
ORTHO_GROUP:562-1	8	8	8	0	0	MHR_0008		MSC_0544	mhp587	MHJ_0572	MHP7448_0571		MCAP_0427			MCJ_005300					MYPU_0210
ORTHO_GROUP:563-1	8	6	8	0	0		MARTH_orf130	MSC_0864,MSC_0877,MSC_0700				MCRO_0625	MCAP_0651		MPN_307									MYPE6100
ORTHO_GROUP:564-1	8	8	8	0	0	MHR_0503			mhp432	MHJ_0427	MHP7448_0429					MCJ_001020		MS53_0416		MMOB0600	MYPU_4350
ORTHO_GROUP:565-1	4	1	4	0	0																			MYPE3850,MYPE3860,MYPE3840,MYPE7260
ORTHO_GROUP:565-3	2	1	1	0	1							MCRO_0293,MCRO_0295+MCRO_0297+MCRO_0298
ORTHO_GROUP:566-1	8	8	4	4	0	NoAnnotation			mhp607	NoAnnotation	NoAnnotation	MCRO_0381		MAG3450		MCJ_006660				NoAnnotation
ORTHO_GROUP:567-1	7	1	5	0	2										MPN_414,MPN_464,MPN_092+MPN_093,MPN_503,MPN_149+MPN_150,MPN_102,MPN_367
ORTHO_GROUP:568-1	3	1	3	0	0													MS53_0237,MS53_0249,MS53_0201
ORTHO_GROUP:568-2	5	1	5	0	0													MS53_0216,MS53_0222,MS53_0229,MS53_0262,MS53_0241
ORTHO_GROUP:569-1	8	8	7	1	0	MHR_0678		MSC_0777				NoAnnotation	MCAP_0724			MCJ_006090				MMOB4160			MGA_0046	MYPE4410
ORTHO_GROUP:570-1	8	8	1	7	0			MSC_0733				NoAnnotation	NoAnnotation	NoAnnotation		NoAnnotation				NoAnnotation	NoAnnotation			NoAnnotation
ORTHO_GROUP:57-1	20	20	19	1	0	MHR_0089	MARTH_orf619	MSC_0611	mhp011	MHJ_0011	MHP7448_0011	MCRO_0574	MCAP_0368	MAG5580	MPN_120	MCJ_001590	UU406	MS53_0352	NoAnnotation	MMOB1120	MYPU_1430	UPA3_0423	MGA_1232	MYPE8960	MG_201
ORTHO_GROUP:571-1	7	7	7	0	0	MHR_0265						MCRO_0229		MAG2970				MS53_0326		MMOB1780	MYPU_7660		MGA_1184
ORTHO_GROUP:572-1	5	5	5	0	0	MHR_0194						MCRO_0722	MCAP_0189							MMOB3870	MYPU_6410
ORTHO_GROUP:572-2	2	2	2	0	0													MS53_0102			MYPU_0990
ORTHO_GROUP:573-1	7	7	7	0	0	MHR_0163			mhp512	MHJ_0512	MHP7448_0514	MCRO_0182								MMOB0140	MYPU_3440
ORTHO_GROUP:574-1	7	7	7	0	0	MHR_0208	MARTH_orf533					MCRO_0118		MAG4460			UU526		UUR10_0615			UPA3_0563
ORTHO_GROUP:575-1	6	6	4	1	1				mhp565	MHJ_0551	MHP7448_0547					MCJ_004280+MCJ_004290			NoAnnotation	MMOB5130
ORTHO_GROUP:576-1	7	7	7	0	0										MPN_296		UU277		UUR10_0275			UPA3_0287	MGA_1330d	MYPE9180	MG_481
ORTHO_GROUP:577-2	5	5	4	0	1				mhp646+mhp647	MHJ_0627	MHP7448_0626	MCRO_0406				MCJ_005510
ORTHO_GROUP:578-1	7	7	7	0	0	MHR_0164			mhp513	MHJ_0513	MHP7448_0515	MCRO_0183								MMOB0130	MYPU_3450
ORTHO_GROUP:579-1	7	7	7	0	0	MHR_0162			mhp511	MHJ_0511	MHP7448_0513	MCRO_0181								MMOB0150	MYPU_3430
ORTHO_GROUP:580-1	7	7	7	0	0										MPN_293		UU314		UUR10_0319			UPA3_0329	MGA_0997	MYPE1320	MG_210
ORTHO_GROUP:58-1	20	20	20	0	0	MHR_0125	MARTH_orf385	MSC_0712	mhp671	MHJ_0650	MHP7448_0650	MCRO_0427	MCAP_0662	MAG4560	MPN_616	MCJ_000310	UU576	MS53_0077	UUR10_0676	MMOB2300	MYPU_4960	UPA3_0615	MGA_1055	MYPE820	MG_417
ORTHO_GROUP:581-1	7	7	6	1	0										MPN_565		UU462		NoAnnotation			UPA3_0481	MGA_0111	MYPE1920	MG_524
ORTHO_GROUP:582-1	7	7	7	0	0			MSC_0763				MCRO_0515	MCAP_0711	MAG7180				MS53_0093		MMOB3780				MYPE2090
ORTHO_GROUP:583-1	7	7	6	1	0	MHR_0241			mhp659	MHJ_0639	MHP7448_0639					MCJ_001770				NoAnnotation	MYPU_1790
ORTHO_GROUP:584-1	4	4	2	0	2							MCRO_0450					UU425+UU426				MYPU_3380	UPA3_0444+UPA3_0445
ORTHO_GROUP:584-2	3	2	3	0	0																		MGA_0849	MYPE6050,MYPE6330
ORTHO_GROUP:585-1	7	7	7	0	0										MPN_052		UU226		UUR10_0221			UPA3_0234	MGA_0398	MYPE5900	MG_040
ORTHO_GROUP:586-1	7	1	7	0	0																			MYPE5710,MYPE7780,MYPE170,MYPE5410,MYPE2340,MYPE2310,MYPE5720
ORTHO_GROUP:587-1	7	7	7	0	0										MPN_555		UU068		UUR10_0074			UPA3_0067	MGA_0923	MYPE2040	MG_377
ORTHO_GROUP:588-1	5	5	4	0	1			MSC_0656+MSC_0657+MSC_0658	mhp067	MHJ_0060	MHP7448_0064					MCJ_002580
ORTHO_GROUP:589-1	7	7	6	1	0										MPN_542		UU464		NoAnnotation			UPA3_0483	MGA_0843	MYPE490	MG_364
ORTHO_GROUP:590-1	7	7	6	1	0	NoAnnotation			mhp223	MHJ_0155	MHP7448_0159			MAG1140		MCJ_002790					MYPU_3770
ORTHO_GROUP:59-1	20	20	20	0	0	MHR_0397	MARTH_orf438	MSC_0740	mhp193	MHJ_0185	MHP7448_0189	MCRO_0130	MCAP_0691	MAG5410	MPN_170	MCJ_001360	UU236	MS53_0638	UUR10_0231	MMOB2400	MYPU_5830	UPA3_0244	MGA_0716	MYPE10120	MG_156
ORTHO_GROUP:591-1	6	6	5	0	1	MHR_0512+MHR_0513	MARTH_orf754					MCRO_0637		MAG6630				MS53_0111		MMOB5020
ORTHO_GROUP:592-1	6	6	6	0	0	MHR_0059			mhp555	MHJ_0540	MHP7448_0538					MCJ_000350								MYPE280
ORTHO_GROUP:593-1	7	7	7	0	0	MHR_0588	MARTH_orf803										UU338		UUR10_0345			UPA3_0354	MGA_0048	MYPE8050
ORTHO_GROUP:594-1	3	2	1	0	2			MSC_1012+MSC_1013+MSC_1014,MSC_1037+MSC_1038+MSC_1039					MCAP_0816
ORTHO_GROUP:595-1	6	6	5	0	1	MHR_0277			mhp390	MHJ_0374	MHP7448_0378					MCJ_003280					MYPU_1110+MYPU_1120
ORTHO_GROUP:596-1	7	7	6	0	1	MHR_0276		MSC_0519					MCAP_0451	MAG6520		MCJ_006080		MS53_0386			MYPU_1110+MYPU_1120
ORTHO_GROUP:597-1	7	7	7	0	0	MHR_0016			mhp088	MHJ_0076	MHP7448_0080					MCJ_006200				MMOB1090	MYPU_5340
ORTHO_GROUP:598-2	4	1	4	0	0			MSC_1033,MSC_1058,MSC_1001,MSC_0377
ORTHO_GROUP:599-1	2	1	1	0	1											MCJ_002260,MCJ_002190+MCJ_002200
ORTHO_GROUP:599-2	4	4	4	0	0				mhp343	MHJ_0322	MHP7448_0328										MYPU_1480
ORTHO_GROUP:600-1	6	6	5	0	1	MHR_0044		MSC_0378+MSC_0379									UU038		UUR10_0042		MYPU_1320	UPA3_0037
ORTHO_GROUP:60-1	20	20	20	0	0	MHR_0390	MARTH_orf430	MSC_0732	mhp200	MHJ_0178	MHP7448_0182	MCRO_0138	MCAP_0684	MAG5350	MPN_177	MCJ_001430	UU243	MS53_0631	UUR10_0238	MMOB2470	MYPU_5750	UPA3_0251	MGA_0729	MYPE10050	MG_163
ORTHO_GROUP:601-1	5	5	4	1	0		MARTH_orf846					NoAnnotation		MAG2980						MMOB4900	MYPU_7670
ORTHO_GROUP:601-2	2	2	1	1	0	NoAnnotation												MS53_0543
ORTHO_GROUP:602-1	3	1	1	0	2									MAG1700,MAG1590+MAG1600+MAG1610,MAG5970+MAG5980
ORTHO_GROUP:603-1	7	7	7	0	0	MHR_0188			mhp605	MHJ_0587	MHP7448_0587	MCRO_0719								MMOB4000	MYPU_6440
ORTHO_GROUP:604-1	7	7	7	0	0										MPN_024		UU597		UUR10_0702			UPA3_0637	MGA_0497	MYPE10350	MG_022
ORTHO_GROUP:605-1	7	7	7	0	0				mhp028	MHJ_0022	MHP7448_0026					MCJ_007190		MS53_0040			MYPU_6300		MGA_1091
ORTHO_GROUP:606-1	7	7	6	1	0	NoAnnotation						MCRO_0664		MAG5010		MCJ_002560		MS53_0645		MMOB5710	MYPU_7070
ORTHO_GROUP:607-1	4	4	3	1	0												UU475		NoAnnotation			UPA3_0493	MGA_1211
ORTHO_GROUP:607-2	3	3	3	0	0							MCRO_0210		MAG1300							MYPU_7170
ORTHO_GROUP:608-1	7	1	6	0	1										MPN_502,MPN_101,MPN_205,MPN_412,MPN_462,NoAnnotation
ORTHO_GROUP:609-1	3	3	3	0	0	MHR_0616														MMOB3350	MYPU_4160
ORTHO_GROUP:609-2	4	4	3	1	0	NoAnnotation			mhp141	MHJ_0231	MHP7448_0239
ORTHO_GROUP:6-1	10	10	9	0	1	MHR_0284		MSC_0531	mhp248	MHJ_0129	MHP7448_0133		MCAP_0445	MAG4840+MAG4850		MCJ_005480		MS53_0382						MYPE5460
ORTHO_GROUP:610-1	5	5	4	0	1				mhp497	MHJ_0497	MHP7448_0500							MS53_0291+MS53_0292					MGA_1100
ORTHO_GROUP:61-1	20	20	20	0	0	MHR_0114	MARTH_orf662	MSC_0007	mhp545	MHJ_0529	MHP7448_0528	MCRO_0089	MCAP_0040	MAG5630	MPN_004	MCJ_000540	UU082	MS53_0317	UUR10_0088	MMOB4940	MYPU_1470	UPA3_0081	MGA_0612	MYPE40	MG_004
ORTHO_GROUP:611-1	6	6	6	0	0				mhp346	MHJ_0325	MHP7448_0334	MCRO_0238				MCJ_000600		MS53_0117
ORTHO_GROUP:612-1	7	7	7	0	0										MPN_266		UU176		UUR10_0167			UPA3_0183	MGA_0294	MYPE4590	MG_127
ORTHO_GROUP:613-1	7	7	7	0	0	MHR_0511		MSC_0832					MCAP_0852	MAG0260	MPN_079									MYPE7750	MG_063
ORTHO_GROUP:614-1	7	7	7	0	0										MPN_080		UU317		UUR10_0323			UPA3_0332	MGA_0654	MYPE10290	MG_064
ORTHO_GROUP:615-1	4	3	2	0	2			MSC_0772+MSC_0773					MCAP_0721,MCAP_0720	MAG0210+MAG0220+MAG0240
ORTHO_GROUP:616-1	7	7	6	1	0			MSC_0548					MCAP_0424				UU468		NoAnnotation			UPA3_0487	MGA_0053	MYPE6440
ORTHO_GROUP:617-1	5	5	5	0	0		MARTH_orf129					MCRO_0626	MCAP_0090		MPN_306									MYPE6090
ORTHO_GROUP:617-2	2	2	2	0	0			MSC_0703					MCAP_0654
ORTHO_GROUP:618-1	6	1	5	0	1																			MYPE2360,MYPE2390+MYPE2400,MYPE2380,MYPE2410,MYPE2350,MYPE2370
ORTHO_GROUP:619-2	4	1	2	0	2																MYPU_6510,MYPU_6470+MYPU_6480,MYPU_2450,MYPU_6490+MYPU_6500
ORTHO_GROUP:6-2	4	4	4	0	0									MAG0030	MPN_473								MGA_1227		MG_327
ORTHO_GROUP:620-1	5	4	3	0	2			MSC_0783+MSC_0784,MSC_0799+MSC_0800					MCAP_0728	MAG4940							MYPU_4810
ORTHO_GROUP:62-1	20	20	20	0	0	MHR_0532	MARTH_orf856	MSC_0039	mhp175	MHJ_0202	MHP7448_0206	MCRO_0774	MCAP_0017	MAG7450	MPN_671	MCJ_003080	UU105	MS53_0614	UUR10_0113	MMOB5400	MYPU_7790	UPA3_0108	MGA_0659	MYPE10250	MG_457
ORTHO_GROUP:621-1	7	5	7	0	0			MSC_0971,MSC_0978,MSC_0985				MCRO_0261			MPN_257					MMOB1930					MG_118
ORTHO_GROUP:622-1	7	7	5	2	0	MHR_0492			mhp604	NoAnnotation	NoAnnotation	MCRO_0013		MAG7000		MCJ_005460
ORTHO_GROUP:623-1	7	4	7	0	0			MSC_0988,MSC_0109,MSC_0982,MSC_0974				MCRO_0570			MPN_075										MG_060
ORTHO_GROUP:624-1	7	5	7	0	0			MSC_0984,MSC_0977,MSC_0970				MCRO_0569			MPN_278					MMOB4200					MG_137
ORTHO_GROUP:625-1	7	7	7	0	0			MSC_0274	mhp629	MHJ_0612	MHP7448_0610	MCRO_0235	MCAP_0234							MMOB0650
ORTHO_GROUP:626-1	5	5	4	0	1			MSC_0750+MSC_0751				MCRO_0096		MAG7400				MS53_0127			MYPU_6220
ORTHO_GROUP:627-1	7	7	7	0	0		MARTH_orf783					MCRO_0583		MAG6230			UU029	MS53_0548	UUR10_0029			UPA3_0029
ORTHO_GROUP:628-1	7	7	7	0	0				mhp495	MHJ_0495	MHP7448_0498			MAG6690		MCJ_005900		MS53_0294					MGA_1103
ORTHO_GROUP:629-1	7	2	1	6	0			MSC_1002,NoAnnotation						NoAnnotation
ORTHO_GROUP:6-3	13	10	13	0	0									MAG2300	MPN_445		UU021		UUR10_0021	MMOB2000	MYPU_0370,MYPU_0360,MYPU_0380,MYPU_0350	UPA3_0021	MGA_0999	MYPE3930	MG_310
ORTHO_GROUP:630-1	6	6	6	0	0			MSC_0194					MCAP_0493	MAG6440			UU033		UUR10_0035			UPA3_0033
ORTHO_GROUP:63-1	20	20	20	0	0	MHR_0595	MARTH_orf052	MSC_0600	mhp551	MHJ_0535	MHP7448_0534	MCRO_0670	MCAP_0375	MAG0470	MPN_636	MCJ_006780	UU512	MS53_0678	UUR10_0595	MMOB0550	MYPU_2190	UPA3_0543	MGA_0784	MYPE9560	MG_435
ORTHO_GROUP:631-1	7	7	6	1	0										MPN_276		UU409		NoAnnotation			UPA3_0426	MGA_0704	MYPE4270	MG_135
ORTHO_GROUP:632-1	6	6	4	0	2				mhp339	MHJ_0317+MHJ_0318	MHP7448_0326	NoAnnotation					UU035					UPA3_0035
ORTHO_GROUP:633-1	7	7	7	0	0			MSC_0771					MCAP_0719				UU503		UUR10_0579			UPA3_0529	MGA_0001	MYPE8930
ORTHO_GROUP:634-1	7	7	7	0	0	MHR_0269	MARTH_orf849					MCRO_0233		MAG3010				MS53_0546		MMOB4930	MYPU_7700
ORTHO_GROUP:635-1	7	7	7	0	0		MARTH_orf609					MCRO_0239		MAG5570				MS53_0435		MMOB6190			MGA_0284	MYPE3270
ORTHO_GROUP:636-1	7	1	2	1	4										NoAnnotation
ORTHO_GROUP:637-1	2	2	1	0	1	MHR_0450+MHR_0451												MS53_0191
ORTHO_GROUP:637-2	3	3	2	1	0	NoAnnotation		MSC_0558					MCAP_0416
ORTHO_GROUP:638-1	6	6	5	1	0										MPN_435		UU450		NoAnnotation			UPA3_0469	MGA_0280		MG_306
ORTHO_GROUP:639-1	5	5	5	0	0	MHR_0323						MCRO_0521						MS53_0099		MMOB0040	MYPU_6810
ORTHO_GROUP:640-1	6	6	6	0	0			MSC_0963				MCRO_0340	MCAP_0115	MAG0390				MS53_0188					MGA_0241
ORTHO_GROUP:64-1	20	20	20	0	0	MHR_0648	MARTH_orf687	MSC_0935	mhp620	MHJ_0603	MHP7448_0601	MCRO_0211	MCAP_0781	MAG2790	MPN_241	MCJ_007080	UU073	MS53_0520	UUR10_0079	MMOB4440	MYPU_2260	UPA3_0072	MGA_0123	MYPE1810	MG_103
ORTHO_GROUP:641-1	6	1	5	1	0		MARTH_orf566,MARTH_orf224,MARTH_orf221,MARTH_orf220,MARTH_orf316,NoAnnotation
ORTHO_GROUP:642-1	4	3	4	0	0			MSC_0628					MCAP_0349	MAG2850,MAG2830
ORTHO_GROUP:642-2	2	2	2	0	0		MARTH_orf508							MAG2860
ORTHO_GROUP:643-1	6	6	6	0	0									MAG3310		MCJ_006020	UU528	MS53_0440			MYPU_1860	UPA3_0565
ORTHO_GROUP:644-1	6	1	1	5	0																			NoAnnotation
ORTHO_GROUP:645-1	6	6	5	0	1	NoAnnotation		MSC_0555					MCAP_0419					MS53_0197			MYPU_3630			MYPE1740
ORTHO_GROUP:646-1	4	1	3	0	1													MS53_0204,MS53_0203,MS53_0209,MS53_0265+MS53_0266+MS53_0267
ORTHO_GROUP:647-1	6	6	6	0	0		MARTH_orf626					MCRO_0708		MAG0710	MPN_022									MYPE8330	MG_020
ORTHO_GROUP:648-1	3	3	2	1	0							NoAnnotation							UUR10_0329		MYPU_1580
ORTHO_GROUP:648-2	3	3	3	0	0			MSC_0570					MCAP_0272	MAG6170
ORTHO_GROUP:649-1	6	6	6	0	0	MHR_0010			mhp693	MHJ_0670	MHP7448_0671					MCJ_007280		MS53_0504
ORTHO_GROUP:650-1	6	6	6	0	0			MSC_0191	mhp133	MHJ_0239	MHP7448_0247		MCAP_0301			MCJ_001810
ORTHO_GROUP:65-1	20	20	20	0	0	MHR_0394	MARTH_orf434	MSC_0737	mhp196	MHJ_0182	MHP7448_0186	MCRO_0134	MCAP_0688	MAG7510	MPN_173	MCJ_001390	UU239	MS53_0635	UUR10_0234	MMOB2430	MYPU_5790	UPA3_0247	MGA_0723	MYPE10100	MG_159
ORTHO_GROUP:651-1	6	2	3	2	1							MCRO_0350,NoAnnotation											MGA_1222+MGA_1224
ORTHO_GROUP:652-2	5	5	4	1	0				mhp482	MHJ_0481	MHP7448_0484		NoAnnotation			MCJ_003410
ORTHO_GROUP:653-1	4	4	2	1	1				mhp538		MHP7448_0412+MHP7448_0413					MCJ_003720					NoAnnotation
ORTHO_GROUP:654-1	6	6	5	1	0	MHR_0571	MARTH_orf013		NoAnnotation	MHJ_0023	MHP7448_0027					MCJ_001640
ORTHO_GROUP:655-1	6	6	6	0	0			MSC_0430				MCRO_0687	MCAP_0542	MAG6730						MMOB6240				MYPE10220
ORTHO_GROUP:656-1	6	6	6	0	0								MCAP_0570		MPN_688	MCJ_003710							MGA_0619	MYPE80	MG_470
ORTHO_GROUP:657-1	4	3	1	2	1	MHR_0038+MHR_0039		NoAnnotation		MHJ_0390
ORTHO_GROUP:658-1	6	6	6	0	0			MSC_0626					MCAP_0351				UU046	MS53_0070	UUR10_0051			UPA3_0045
ORTHO_GROUP:659-1	6	6	5	0	1				mhp631	MHJ_0614	MHP7448_0612					MCJ_003480		MS53_0069					MGA_0583+MGA_0586
ORTHO_GROUP:660-1	5	5	4	1	0			NoAnnotation									UU296		UUR10_0294	MMOB3840		UPA3_0305
ORTHO_GROUP:66-1	20	20	20	0	0	MHR_0377	MARTH_orf411	MSC_0721	mhp213	MHJ_0164	MHP7448_0168	MCRO_0156	MCAP_0670	MAG5200	MPN_191	MCJ_001550	UU257	MS53_0574	UUR10_0252	MMOB2610	MYPU_5610	UPA3_0265	MGA_0443	MYPE9920	MG_177
ORTHO_GROUP:661-1	6	6	6	0	0	MHR_0507	MARTH_orf080		mhp254	MHJ_0123	MHP7448_0127					MCJ_001910
ORTHO_GROUP:662-1	6	6	6	0	0			MSC_0503					MCAP_0467	MAG5750	MPN_348								MGA_1310		MG_245
ORTHO_GROUP:663-1	6	6	6	0	0			MSC_0644	mhp589	MHJ_0574	MHP7448_0573		MCAP_0616								MYPU_3600
ORTHO_GROUP:664-1	5	5	4	0	1	MHR_0481						MCRO_0466	MCAP_0564	MAG3930+MAG3940							MYPU_3840
ORTHO_GROUP:665-1	6	6	6	0	0		MARTH_orf683					MCRO_0090		MAG5620				MS53_0438		MMOB5240	MYPU_7090
ORTHO_GROUP:666-1	6	6	6	0	0							MCRO_0070			MPN_126					MMOB3030	MYPU_3020			MYPE1280	MG_207
ORTHO_GROUP:667-2	5	5	5	0	0	MHR_0298			mhp366	MHJ_0350	MHP7448_0355					MCJ_002900
ORTHO_GROUP:668-1	3	3	3	0	0									MAG0040	MPN_519										MG_344
ORTHO_GROUP:668-2	3	3	3	0	0			MSC_0368					MCAP_0606	MAG1500
ORTHO_GROUP:669-1	6	2	6	0	0		MARTH_orf844														MYPU_3190,MYPU_3160,MYPU_3180,MYPU_3230,MYPU_3200
ORTHO_GROUP:670-1	6	6	6	0	0	MHR_0028			mhp464	MHJ_0463	MHP7448_0466					MCJ_000400		MS53_0192
ORTHO_GROUP:67-1	20	20	20	0	0	MHR_0479	MARTH_orf327	MSC_0560	mhp249	MHJ_0128	MHP7448_0132	MCRO_0589	MCAP_0414	MAG5540	MPN_327	MCJ_001860	UU210	MS53_0550	UUR10_0203	MMOB3050	MYPU_3290	UPA3_0217	MGA_1292	MYPE4440	MG_234
ORTHO_GROUP:671-1	6	6	6	0	0										MPN_068		UU580		UUR10_0684			UPA3_0619	MGA_0474		MG_055
ORTHO_GROUP:672-2	3	2	3	0	0										MPN_335,MPN_333								MGA_1302
ORTHO_GROUP:672-3	2	1	2	0	0																			MYPE970,MYPE3020
ORTHO_GROUP:673-1	6	6	6	0	0	MHR_0017			mhp087	MHJ_0075	MHP7448_0079					MCJ_006180					MYPU_5350
ORTHO_GROUP:674-1	6	6	5	1	0		MARTH_orf371					NoAnnotation		MAG0490				MS53_0072		MMOB3590	MYPU_4600
ORTHO_GROUP:675-1	2	1	1	0	1		MARTH_orf536,MARTH_orf554+MARTH_orf555+MARTH_orf556
ORTHO_GROUP:675-2	2	2	1	0	1							MCRO_0297+MCRO_0298											MGA_0554
ORTHO_GROUP:676-1	6	6	6	0	0	MHR_0613			mhp570	MHJ_0555	MHP7448_0551					MCJ_006430					MYPU_7530
ORTHO_GROUP:677-3	2	2	1	0	1			MSC_0169+MSC_0170+MSC_0171					MCAP_0758
ORTHO_GROUP:678-1	6	6	5	0	1				mhp321	MHJ_0300	MHP7448_0308	MCRO_0280				MCJ_006330								MYPE1550+MYPE1560
ORTHO_GROUP:679-1	6	6	6	0	0	MHR_0634			mhp184	MHJ_0193	MHP7448_0197					MCJ_002430					MYPU_2800
ORTHO_GROUP:680-1	6	6	6	0	0	MHR_0034						MCRO_0324		MAG4270		MCJ_006370					MYPU_0420			MYPE4930
ORTHO_GROUP:68-1	20	20	20	0	0	MHR_0148	MARTH_orf338	MSC_0357	mhp680	MHJ_0659	MHP7448_0659	MCRO_0091	MCAP_0341	MAG1180	MPN_470	MCJ_004490	UU532	MS53_0149	UUR10_0624	MMOB5500	MYPU_4880	UPA3_0570	MGA_0104	MYPE3910	MG_324
ORTHO_GROUP:681-1	4	1	3	0	1																			MYPE7800,MYPE7790,MYPE7810+MYPE7820,MYPE190
ORTHO_GROUP:682-1	6	6	6	0	0	MHR_0186						MCRO_0717	MCAP_0190					MS53_0107		MMOB3950	MYPU_6340
ORTHO_GROUP:683-1	6	5	6	0	0				mhp023	MHJ_0020	MHP7448_0021					MCJ_000740,MCJ_000760					MYPU_6250
ORTHO_GROUP:684-1	6	6	6	0	0									MAG7110			UU222		UUR10_0216		MYPU_5310	UPA3_0229		MYPE8180
ORTHO_GROUP:685-1	3	3	2	0	1					MHJ_0571	MHP7448_0559			MAG4200+MAG4210
ORTHO_GROUP:685-2	2	2	2	0	0					MHJ_0570	MHP7448_0558
ORTHO_GROUP:686-1	5	5	3	2	0	NoAnnotation	MARTH_orf657					NoAnnotation								MMOB4040	MYPU_6140
ORTHO_GROUP:687-1	3	1	2	0	1																		MGA_0588,MGA_0578d+MGA_0578c+MGA_0578b+MGA_0578a,MGA_0576
ORTHO_GROUP:688-1	6	2	6	0	0										MPN_642,MPN_640,MPN_645,MPN_647,MPN_644										MG_439
ORTHO_GROUP:689-1	6	6	6	0	0				mhp572	MHJ_0557	MHP7448_0553	MCRO_0207				MCJ_001080								MYPE4490
ORTHO_GROUP:690-2	4	4	2	1	1	MHR_0199						NoAnnotation									MYPU_6360		MGA_1350b+MGA_1350a
ORTHO_GROUP:69-1	20	20	1	19	0	NoAnnotation	NoAnnotation	NoAnnotation	NoAnnotation	NoAnnotation	NoAnnotation	MCRO_0572	NoAnnotation	NoAnnotation	NoAnnotation	NoAnnotation	NoAnnotation	NoAnnotation	NoAnnotation	NoAnnotation	NoAnnotation	NoAnnotation	NoAnnotation	NoAnnotation	NoAnnotation
ORTHO_GROUP:691-1	6	6	6	0	0	MHR_0237	MARTH_orf173					MCRO_0584		MAG3800						MMOB5190	MYPU_3250
ORTHO_GROUP:692-1	3	3	3	0	0												UU335		UUR10_0342			UPA3_0351
ORTHO_GROUP:692-2	3	3	2	1	0										MPN_474						NoAnnotation				MG_328
ORTHO_GROUP:693-1	6	6	4	1	1			MSC_0228					NoAnnotation				UU388		NoAnnotation			UPA3_0404		MYPE740
ORTHO_GROUP:694-1	5	5	2	3	0	NoAnnotation						MCRO_0355		NoAnnotation				NoAnnotation		MMOB5520
ORTHO_GROUP:695-1	6	6	4	1	1	NoAnnotation		MSC_1062				MCRO_0699				MCJ_004930			NoAnnotation				MGA_0536
ORTHO_GROUP:696-1	5	5	1	4	0			MSC_0283				NoAnnotation				NoAnnotation		NoAnnotation	NoAnnotation
ORTHO_GROUP:697-1	5	5	4	0	1	MHR_0196						MCRO_0724		MAG6050+MAG6060						MMOB3890	MYPU_6390
ORTHO_GROUP:698-1	5	5	4	1	0		MARTH_orf736	MSC_0035				NoAnnotation		MAG4890										MYPE2640
ORTHO_GROUP:699-1	5	5	4	0	1												UU143		UUR10_0159		MYPU_4650+MYPU_4660	UPA3_0149		MYPE1520
ORTHO_GROUP:700-1	4	3	3	0	1									MAG5680,MAG5640		MCJ_005650							MGA_0539+MGA_0540
ORTHO_GROUP:70-1	11	11	11	0	0	MHR_0679	MARTH_orf881		mhp697	MHJ_0674	MHP7448_0676	MCRO_0755		MAG0590		MCJ_007320		MS53_0599		MMOB6300	MYPU_1520
ORTHO_GROUP:701-1	4	4	3	0	1				mhp107	MHJ_0264	MHP7448_0272					MCJ_004230+MCJ_004240
ORTHO_GROUP:70-2	9	9	9	0	0			MSC_1066					MCAP_0868		MPN_680		UU602		UUR10_0707			UPA3_0642	MGA_0631	MYPE10400	MG_464
ORTHO_GROUP:702-1	5	5	5	0	0		MARTH_orf140					MCRO_0065		MAG0290									MGA_1303	MYPE3030
ORTHO_GROUP:703-1	4	2	3	0	1													MS53_0268+MS53_0269					MGA_0076,MGA_0984,MGA_0967
ORTHO_GROUP:704-1	4	4	3	0	1							MCRO_0499				MCJ_004710		MS53_0462					MGA_0583+MGA_0584
ORTHO_GROUP:705-1	5	5	1	4	0									NoAnnotation			NoAnnotation	NoAnnotation			MYPU_1850	NoAnnotation
ORTHO_GROUP:706-1	5	5	1	4	0	NoAnnotation			NoAnnotation	NoAnnotation	NoAnnotation					MCJ_005660
ORTHO_GROUP:707-1	4	4	2	0	2	MHR_0153+MHR_0154			mhp447	MHJ_0444+MHJ_0445	MHP7448_0445
ORTHO_GROUP:708-1	5	3	5	0	0			MSC_0418					MCAP_0770,MCAP_0269,MCAP_0268	MAG2430
ORTHO_GROUP:709-1	5	5	5	0	0	MHR_0093			mhp080	MHJ_0070	MHP7448_0074					MCJ_002360
ORTHO_GROUP:7-1	19	19	19	0	0	MHR_0030	MARTH_orf812	MSC_0163	mhp462	MHJ_0461	MHP7448_0464	MCRO_0111	MCAP_0157	MAG7020	MPN_572	MCJ_000420	UU507	MS53_0153	UUR10_0589	MMOB4630	MYPU_7260	UPA3_0537	MGA_0114		MG_391
ORTHO_GROUP:710-1	5	5	5	0	0	MHR_0317			mhp453	MHJ_0451	MHP7448_0454					MCJ_004640
ORTHO_GROUP:71-1	20	20	20	0	0	MHR_0596	MARTH_orf053	MSC_0601	mhp552	MHJ_0536	MHP7448_0535	MCRO_0671	MCAP_0374	MAG0460	MPN_632	MCJ_006770	UU513	MS53_0677	UUR10_0596	MMOB0540	MYPU_2200	UPA3_0544	MGA_0783	MYPE9570	MG_434
ORTHO_GROUP:711-1	5	5	5	0	0				mhp630	MHJ_0613	MHP7448_0611					MCJ_003510							MGA_0493
ORTHO_GROUP:712-1	5	4	4	1	0							MCRO_0539						MS53_0078					MGA_0590,NoAnnotation	MYPE3920
ORTHO_GROUP:713-1	5	1	1	2	2																		NoAnnotation
ORTHO_GROUP:714-1	3	3	2	1	0										MPN_310				NoAnnotation						MG_218
ORTHO_GROUP:714-2	2	2	1	0	1																		MGA_1203	MYPE1540+MYPE1550
ORTHO_GROUP:715-1	5	5	5	0	0												UU502		UUR10_0578			UPA3_0528	MGA_1315	MYPE8920
ORTHO_GROUP:716-1	5	5	5	0	0							MCRO_0219		MAG4140				MS53_0378		MMOB4360	MYPU_5540
ORTHO_GROUP:717-1	5	5	5	0	0	MHR_0014			mhp688	MHJ_0666	MHP7448_0667					MCJ_007240
ORTHO_GROUP:718-2	4	4	4	0	0									MAG1630				MS53_0034		MMOB1960				MYPE3080
ORTHO_GROUP:719-1	2	2	1	0	1			MSC_0057+MSC_0058+MSC_0059+MSC_0061					MCAP_0843
ORTHO_GROUP:7-2	4	4	3	0	1			MSC_0234+MSC_0235					MCAP_0195								MYPU_3750			MYPE8950
ORTHO_GROUP:720-1	5	5	5	0	0		MARTH_orf107					MCRO_0415		MAG3180						MMOB5550	MYPU_1300
ORTHO_GROUP:72-1	20	20	20	0	0	MHR_0604	MARTH_orf704	MSC_0262	mhp608	MHJ_0589	MHP7448_0589	MCRO_0382	MCAP_0222	MAG3440	MPN_553	MCJ_006670	UU534	MS53_0170	UUR10_0626	MMOB5680	MYPU_7460	UPA3_0572	MGA_0925	MYPE2740	MG_375
ORTHO_GROUP:721-1	4	4	2	1	1												UU379+UU379.1		NoAnnotation			UPA3_0395		MYPE3130
ORTHO_GROUP:722-1	5	5	5	0	0												UU575		UUR10_0675			UPA3_0614	MGA_1180	MYPE8860
ORTHO_GROUP:723-1	3	3	2	1	0						MHP7448_0322												NoAnnotation	MYPE60
ORTHO_GROUP:723-2	2	1	1	0	1																			MYPE9620,MYPE50+MYPE60
ORTHO_GROUP:724-1	3	2	2	0	1		MARTH_orf538,MARTH_orf557+MARTH_orf558					MCRO_0294
ORTHO_GROUP:725-1	3	3	2	0	1			MSC_0399+MSC_0400					MCAP_0586											MYPE7270
ORTHO_GROUP:726-1	5	4	5	0	0		MARTH_orf122					MCRO_0379,MCRO_0760								MMOB0400	MYPU_0050
ORTHO_GROUP:727-1	5	5	1	4	0	NoAnnotation			mhp076	NoAnnotation	NoAnnotation					NoAnnotation
ORTHO_GROUP:728-1	5	3	5	0	0										MPN_684									MYPE890,MYPE880,MYPE6130	MG_468
ORTHO_GROUP:729-1	5	5	5	0	0	MHR_0299											UU126		UUR10_0141		MYPU_4660	UPA3_0132
ORTHO_GROUP:730-1	5	5	5	0	0				mhp577	MHJ_0560	MHP7448_0557					MCJ_001030								MYPE4460
ORTHO_GROUP:73-1	20	20	19	1	0	MHR_0544	MARTH_orf176	MSC_0596	mhp106	MHJ_0265	MHP7448_0273	MCRO_0314	MCAP_0383	MAG0670	MPN_105	MCJ_005200	UU458	MS53_0308	NoAnnotation	MMOB3170	MYPU_3480	UPA3_0477	MGA_1278	MYPE9270	MG_194
ORTHO_GROUP:731-1	5	5	5	0	0	MHR_0050			mhp374	MHJ_0359	MHP7448_0363					MCJ_000490
ORTHO_GROUP:732-1	5	5	5	0	0				mhp313	MHJ_0291							UU209		UUR10_0200			UPA3_0215
ORTHO_GROUP:733-1	4	4	3	0	1	MHR_0576+MHR_0577		MSC_0556					MCAP_0418					MS53_0195
ORTHO_GROUP:734-1	3	3	3	0	0		MARTH_orf738					MCRO_0587		MAG4340
ORTHO_GROUP:734-2	2	2	2	0	0									MAG4280										MYPE5230
ORTHO_GROUP:735-1	5	5	3	2	0	NoAnnotation		MSC_1061				MCRO_0698							NoAnnotation				MGA_0535
ORTHO_GROUP:736-1	4	4	3	0	1													MS53_0513		MMOB5110			MGA_1322d+MGA_0625a	MYPE2470
ORTHO_GROUP:737-1	3	3	2	0	1	MHR_0026		MSC_0927+MSC_0928+MSC_0929					MCAP_0796
ORTHO_GROUP:738-1	5	1	5	0	0																			MYPE5300,MYPE5380,MYPE5420,MYPE5390,MYPE5430
ORTHO_GROUP:739-1	5	5	5	0	0				mhp526		MHP7448_0423		MCAP_0559	MAG4040		MCJ_003530
ORTHO_GROUP:740-1	5	5	5	0	0												UU274		UUR10_0270			UPA3_0282	MGA_0916	MYPE5010
ORTHO_GROUP:74-1	20	20	20	0	0	MHR_0572	MARTH_orf014	MSC_0762	mhp029	MHJ_0024	MHP7448_0028	MCRO_0514	MCAP_0710	MAG7170	MPN_237	MCJ_001650	UU545	MS53_0092	UUR10_0636	MMOB3770	MYPU_2000	UPA3_0582	MGA_0413	MYPE2100	MG_099
ORTHO_GROUP:741-1	5	5	4	1	0				mhp491	MHJ_0490	MHP7448_0493					MCJ_005320								NoAnnotation
ORTHO_GROUP:742-1	5	5	5	0	0												UU600		UUR10_0705			UPA3_0640	MGA_0635	MYPE10380
ORTHO_GROUP:743-1	5	5	3	2	0				mhp576	NoAnnotation	MHP7448_0556	NoAnnotation				MCJ_001040
ORTHO_GROUP:744-1	2	1	2	0	0								MCAP_0442,MCAP_0561
ORTHO_GROUP:744-2	2	1	1	0	1									MAG1550,MAG3960+MAG3970
ORTHO_GROUP:745-1	5	5	4	1	0												UU427		NoAnnotation			UPA3_0446	MGA_0649	MYPE2930
ORTHO_GROUP:746-1	2	2	1	0	1			MSC_0792+MSC_0793						MAG0270
ORTHO_GROUP:746-2	2	2	2	0	0													MS53_0044					MGA_1083
ORTHO_GROUP:747-1	5	5	5	0	0										MPN_020					MMOB3130			MGA_0570	MYPE9040	MG_018
ORTHO_GROUP:748-1	5	1	5	0	0										MPN_343,MPN_615,MPN_285,MPN_365,MPN_201
ORTHO_GROUP:749-1	3	3	2	0	1												UU446+UU447					UPA3_0466		MYPE8200
ORTHO_GROUP:749-2	2	2	1	1	0												UU446					NoAnnotation
ORTHO_GROUP:750-1	5	5	5	0	0											MCJ_007300	UU203		UUR10_0193			UPA3_0209		MYPE8710
ORTHO_GROUP:75-1	20	20	20	0	0	MHR_0256	MARTH_orf151	MSC_0857	mhp110	MHJ_0261	MHP7448_0269	MCRO_0086	MCAP_0096	MAG7390	MPN_074	MCJ_005720	UU058	MS53_0480	UUR10_0065	MMOB2640	MYPU_3520	UPA3_0057	MGA_0102	MYPE3530	MG_059
ORTHO_GROUP:751-1	4	2	3	0	1										MPN_582,MPN_583+MPN_585,MPN_577								MGA_1161
ORTHO_GROUP:752-1	5	5	5	0	0										MPN_338					MMOB0880			MGA_0004	MYPE2520	MG_242
ORTHO_GROUP:753-1	5	5	5	0	0	MHR_0440			mhp385	MHJ_0369	MHP7448_0373					MCJ_004030
ORTHO_GROUP:754-1	3	3	2	1	0												UU387		NoAnnotation			UPA3_0403
ORTHO_GROUP:754-2	2	2	2	0	0															MMOB3810	MYPU_4920
ORTHO_GROUP:755-1	5	5	5	0	0	MHR_0597			mhp553	MHJ_0537	MHP7448_0536					MCJ_006750
ORTHO_GROUP:756-1	3	3	2	0	1			MSC_0022+MSC_0023+MSC_0024					MCAP_0027											MYPE2570
ORTHO_GROUP:757-1	2	2	1	0	1			MSC_0638+MSC_0639+MSC_0640+MSC_0641					MCAP_0790
ORTHO_GROUP:758-1	5	4	5	0	0				mhp152	MHJ_0220	MHP7448_0226	MCRO_0393,MCRO_0338
ORTHO_GROUP:759-1	5	5	5	0	0	MHR_0538		MSC_0013	mhp681	MHJ_0660	MHP7448_0660
ORTHO_GROUP:760-1	4	4	4	0	0											MCJ_003490					MYPU_7430		MGA_0495	MYPE3090
ORTHO_GROUP:76-1	20	20	20	0	0	MHR_0537	MARTH_orf202	MSC_0178	mhp180	MHJ_0197	MHP7448_0201	MCRO_0217	MCAP_0159	MAG4160	MPN_419	MCJ_003040	UU369	MS53_0376	UUR10_0378	MMOB4390	MYPU_5570	UPA3_0385	MGA_0834	MYPE8540	MG_292
ORTHO_GROUP:761-1	5	5	4	0	1		NoAnnotation											MS53_0582		MMOB0330	MYPU_6700		MGA_0519
ORTHO_GROUP:762-1	5	4	5	0	0		MARTH_orf111	MSC_0868,MSC_0881					MCAP_0087	MAG7420
ORTHO_GROUP:763-1	5	1	1	4	0															MMOB0300,NoAnnotation
ORTHO_GROUP:764-1	3	3	1	0	2				mhp460	MHJ_0458+MHJ_0459	MHP7448_0461+MHP7448_0462
ORTHO_GROUP:765-1	5	1	4	0	1																			MYPE6060,MYPE6070,MYPE6140+MYPE6155+MYPE6175,MYPE1080,MYPE8400
ORTHO_GROUP:766-1	5	5	5	0	0							MCRO_0087		MAG6790				MS53_0068		MMOB5880	MYPU_1750
ORTHO_GROUP:767-1	5	1	1	2	2										NoAnnotation
ORTHO_GROUP:768-1	5	4	5	0	0		MARTH_orf582,MARTH_orf353	MSC_0550					MCAP_0638	MAG6570
ORTHO_GROUP:769-1	4	1	3	0	1													MS53_0206,MS53_0256+MS53_0258,MS53_0205,MS53_0221
ORTHO_GROUP:770-1	5	5	5	0	0							MCRO_0302						MS53_0126		MMOB1330	MYPU_4210		MGA_0281
ORTHO_GROUP:77-1	20	20	19	1	0	MHR_0681	MARTH_orf206	MSC_0296	mhp690	MHJ_0667	MHP7448_0668	MCRO_0220	MCAP_0251	MAG3850	MPN_401	MCJ_007250	UU304	MS53_0379	UUR10_0303	MMOB4350	MYPU_5530	UPA3_0314	MGA_0958	MYPE3670	MG_282
ORTHO_GROUP:771-1	3	3	3	0	0			MSC_0052					MCAP_0846	MAG4130
ORTHO_GROUP:771-2	2	1	2	0	0							MCRO_0247,MCRO_0246
ORTHO_GROUP:772-1	5	1	5	0	0															MMOB0250,MMOB0240,MMOB0220,MMOB0260,MMOB0270
ORTHO_GROUP:773-1	5	1	1	4	0										MPN_203,NoAnnotation
ORTHO_GROUP:774-1	5	5	5	0	0	MHR_0023			mhp469	MHJ_0468	MHP7448_0471					MCJ_001000
ORTHO_GROUP:775-1	5	5	5	0	0				mhp533		MHP7448_0415		MCAP_0566	MAG3900		MCJ_003640
ORTHO_GROUP:776-1	4	1	3	0	1																			MYPE7110,MYPE7080+MYPE7090,MYPE7140,MYPE6850
ORTHO_GROUP:777-1	5	1	5	0	0																			MYPE7130,MYPE4190,MYPE6300,MYPE2170,MYPE5500
ORTHO_GROUP:778-1	5	5	5	0	0												UU329		UUR10_0336			UPA3_0344	MGA_0335	MYPE460
ORTHO_GROUP:779-1	5	5	4	1	0	NoAnnotation			mhp296	MHJ_0081	MHP7448_0085					MCJ_005610
ORTHO_GROUP:780-1	5	5	4	1	0		MARTH_orf065					NoAnnotation		MAG3240					UUR10_0651		MYPU_6060
ORTHO_GROUP:78-1	9	9	8	1	0	MHR_0024		MSC_0324					MCAP_0798	MAG4600			UU392	MS53_0129	NoAnnotation		MYPU_1970	UPA3_0408
ORTHO_GROUP:781-1	5	5	3	2	0	MHR_0307			mhp219	NoAnnotation	NoAnnotation					MCJ_002830
ORTHO_GROUP:78-2	10	10	9	0	1	MHR_0019		MSC_0919+MSC_0920	mhp468	MHJ_0467	MHP7448_0470	MCRO_0536	MCAP_0802			MCJ_000360							MGA_0805	MYPE3550
ORTHO_GROUP:782-1	3	3	2	1	0			MSC_0037					NoAnnotation	MAG3330
ORTHO_GROUP:782-2	2	2	1	0	1			MSC_0036+MSC_0037																MYPE7310
ORTHO_GROUP:783-1	5	2	5	0	0			MSC_0136,MSC_0900,MSC_0901,MSC_0135					MCAP_0135
ORTHO_GROUP:784-1	4	3	3	0	1							MCRO_0424,MCRO_0481		MAG0830+MAG0840		MCJ_002160
ORTHO_GROUP:785-1	5	5	5	0	0			MSC_0187	mhp132	MHJ_0240	MHP7448_0248					MCJ_001820
ORTHO_GROUP:786-1	5	1	5	0	0																			MYPE4180,MYPE6290,MYPE2180,MYPE7120,MYPE5490
ORTHO_GROUP:787-1	5	5	5	0	0	MHR_0294			mhp404	MHJ_0403	MHP7448_0390					MCJ_003780
ORTHO_GROUP:788-1	4	4	3	0	1							MCRO_0033	MCAP_0627	MAG1210							MYPU_7540+MYPU_7550
ORTHO_GROUP:789-1	5	5	5	0	0				mhp575	MHJ_0559	MHP7448_0555	MCRO_0204				MCJ_001050
ORTHO_GROUP:790-1	5	5	1	4	0	NoAnnotation			mhp612	NoAnnotation	NoAnnotation														NoAnnotation
ORTHO_GROUP:79-1	20	20	20	0	0	MHR_0411	MARTH_orf350	MSC_0423	mhp060	MHJ_0053	MHP7448_0057	MCRO_0739	MCAP_0549	MAG5820	MPN_061	MCJ_001180	UU091	MS53_0021	UUR10_0103	MMOB5270	MYPU_3420	UPA3_0092	MGA_1143	MYPE2530	MG_048
ORTHO_GROUP:791-1	5	5	5	0	0							MCRO_0026						MS53_0006		MMOB5910	MYPU_4730			MYPE10210
ORTHO_GROUP:792-1	2	2	1	0	1			MSC_0755+MSC_0756					MCAP_0704
ORTHO_GROUP:792-2	2	2	2	0	0			MSC_0653						MAG0230
ORTHO_GROUP:793-1	5	5	4	1	0	MHR_0614			mhp143	MHJ_0229	MHP7448_0237													NoAnnotation
ORTHO_GROUP:794-1	5	1	3	1	1															MMOB0180,MMOB0970,MMOB5690,NoAnnotation
ORTHO_GROUP:795-1	4	1	3	0	1									MAG1690,MAG1680,MAG1580,MAG1710+MAG1720
ORTHO_GROUP:796-1	5	1	1	4	0																			MYPE5370,NoAnnotation
ORTHO_GROUP:797-1	5	5	3	2	0				mhp574	NoAnnotation	NoAnnotation	MCRO_0205				MCJ_001060
ORTHO_GROUP:798-1	5	5	5	0	0			MSC_0276				MCRO_0436	MCAP_0235										MGA_0661	MYPE3330
ORTHO_GROUP:799-1	5	5	5	0	0	MHR_0189						MCRO_0729	MCAP_0192					MS53_0109			MYPU_6430
ORTHO_GROUP:800-1	5	5	5	0	0		MARTH_orf765	MSC_0780				MCRO_0638	MCAP_0556	MAG4030
ORTHO_GROUP:80-1	20	20	20	0	0	MHR_0501	MARTH_orf313	MSC_0158	mhp084	MHJ_0072	MHP7448_0076	MCRO_0692	MCAP_0152	MAG5930	MPN_226	MCJ_002090	UU524	MS53_0048	UUR10_0613	MMOB3680	MYPU_4290	UPA3_0561	MGA_0261	MYPE300	MG_088
ORTHO_GROUP:801-1	4	4	4	0	0	MHR_0617			mhp510	MHJ_0510	MHP7448_0512
ORTHO_GROUP:802-1	4	4	4	0	0	MHR_0439			mhp182	MHJ_0195	MHP7448_0199
ORTHO_GROUP:803-1	4	4	3	1	0											NoAnnotation	UU441		UUR10_0650			UPA3_0461
ORTHO_GROUP:804-1	4	1	4	0	0															MMOB6050,MMOB0200,MMOB0190,MMOB6040
ORTHO_GROUP:805-1	4	4	4	0	0												UU008		UUR10_0008	MMOB5870		UPA3_0008
ORTHO_GROUP:806-1	4	4	3	1	0	MHR_0072			mhp632	NoAnnotation	MHP7448_0613
ORTHO_GROUP:807-1	4	4	4	0	0										MPN_596								MGA_0409	MYPE3440	MG_397
ORTHO_GROUP:808-1	4	4	4	0	0				mhp683	MHJ_0662	MHP7448_0662					MCJ_004250
ORTHO_GROUP:809-1	4	4	4	0	0		MARTH_orf813					MCRO_0640		MAG5890				MS53_0154
ORTHO_GROUP:8-1	23	4	14	3	6	MHR_0475+MHR_0476		MSC_0239,MSC_0174,MSC_0899,MSC_0137,NoAnnotation		MHJ_0385														MYPE7100
ORTHO_GROUP:810-1	3	2	2	0	1			MSC_0882,MSC_0869+MSC_0870					MCAP_0086
ORTHO_GROUP:81-1	20	20	20	0	0	MHR_0422	MARTH_orf244	MSC_0086	mhp135	MHJ_0237	MHP7448_0245	MCRO_0251	MCAP_0818	MAG1950	MPN_541	MCJ_006320	UU310	MS53_0071	UUR10_0314	MMOB5200	MYPU_6560	UPA3_0325	MGA_0844	MYPE480	MG_522
ORTHO_GROUP:811-1	4	4	4	0	0												UU220		UUR10_0214			UPA3_0227	MGA_0298
ORTHO_GROUP:812-1	2	2	1	0	1	MHR_0179+MHR_0180								MAG1530
ORTHO_GROUP:812-2	2	2	1	1	0				mhp399	NoAnnotation
ORTHO_GROUP:813-1	4	4	4	0	0											MCJ_004130	UU529					UPA3_0566		MYPE2900
ORTHO_GROUP:814-1	2	2	2	0	0		MARTH_orf456	MSC_0107
ORTHO_GROUP:814-2	2	2	2	0	0			MSC_0281					MCAP_0240
ORTHO_GROUP:815-1	2	2	1	0	1			MSC_0285+MSC_0286					MCAP_0242
ORTHO_GROUP:816-1	3	3	1	1	1												UU161+UU162		NoAnnotation			UPA3_0169
ORTHO_GROUP:817-1	4	3	4	0	0			MSC_1019,MSC_1044					MCAP_0858	MAG2460
ORTHO_GROUP:818-1	3	3	2	0	1			MSC_0343+MSC_0344					MCAP_0328	MAG5760
ORTHO_GROUP:819-1	4	1	3	1	0																MYPU_5270,MYPU_5240,NoAnnotation
ORTHO_GROUP:820-1	4	4	4	0	0												UU055		UUR10_0061		MYPU_6930	UPA3_0054
ORTHO_GROUP:82-1	20	20	20	0	0	MHR_0506	MARTH_orf034	MSC_0261	mhp255	MHJ_0122	MHP7448_0126	MCRO_0524	MCAP_0221	MAG1440	MPN_303	MCJ_001920	UU186	MS53_0648	UUR10_0177	MMOB3210	MYPU_2400	UPA3_0193	MGA_0156	MYPE780	MG_216
ORTHO_GROUP:821-1	4	4	3	1	0							MCRO_0665		MAG5000				MS53_0646	NoAnnotation
ORTHO_GROUP:822-1	4	4	4	0	0		MARTH_orf707					MCRO_0290		MAG4710							MYPU_6080
ORTHO_GROUP:823-1	4	4	4	0	0	MHR_0086	MARTH_orf675													MMOB6220	MYPU_7060
ORTHO_GROUP:824-1	4	1	4	0	0																			MYPE3590,MYPE3600,MYPE3610,MYPE3580
ORTHO_GROUP:825-1	4	4	4	0	0							MCRO_0027		MAG6950				MS53_0008		MMOB5900
ORTHO_GROUP:826-1	4	2	1	3	0										MPN_441,NoAnnotation										NoAnnotation
ORTHO_GROUP:827-1	4	4	2	2	0				mhp131	NoAnnotation	NoAnnotation					MCJ_001830
ORTHO_GROUP:828-1	3	3	2	0	1												UU287+UU288		UUR10_0285			UPA3_0297
ORTHO_GROUP:830-1	2	1	1	0	1																			MYPE6960,MYPE6990+MYPE7000
ORTHO_GROUP:83-1	20	20	20	0	0	MHR_0491	MARTH_orf784	MSC_0352	mhp603	MHJ_0586	MHP7448_0586	MCRO_0014	MCAP_0336	MAG6990	MPN_154	MCJ_005450	UU318	MS53_0685	UUR10_0324	MMOB1500	MYPU_2030	UPA3_0333	MGA_0818	MYPE1090	MG_141
ORTHO_GROUP:831-1	4	4	3	1	0												UU424		NoAnnotation			UPA3_0442		MYPE9020
ORTHO_GROUP:832-1	4	4	4	0	0		MARTH_orf709					MCRO_0085								MMOB4970	MYPU_1760
ORTHO_GROUP:833-1	4	3	4	0	0				mhp337	MHJ_0315	MHP7448_0089,MHP7448_0325
ORTHO_GROUP:834-1	3	2	2	0	1	MHR_0135,MHR_0137				MHJ_0397+MHJ_0398
ORTHO_GROUP:835-1	4	4	4	0	0		MARTH_orf598											MS53_0583		MMOB0320			MGA_0523
ORTHO_GROUP:836-1	3	1	2	0	1									MAG1890,MAG1880,MAG1900+MAG1910
ORTHO_GROUP:837-1	4	4	4	0	0										MPN_399								MGA_0244	MYPE3620	MG_280
ORTHO_GROUP:838-1	4	4	4	0	0				mhp312	MHJ_0290	MHP7448_0299					MCJ_000800
ORTHO_GROUP:839-1	3	2	2	0	1									MAG2220									MGA_0993,MGA_0829b+MGA_0829a
ORTHO_GROUP:840-1	4	1	4	0	0																			MYPE4350,MYPE4340,MYPE4360,MYPE4330
ORTHO_GROUP:84-1	18	18	18	0	0	MHR_0300		MSC_0269	mhp506	MHJ_0506	MHP7448_0509	MCRO_0529		MAG1390	MPN_428	MCJ_000910	UU066	MS53_0653	UUR10_0072	MMOB1680	MYPU_2370	UPA3_0065	MGA_0432	MYPE5030	MG_299
ORTHO_GROUP:841-1	4	4	3	1	0												UU390		NoAnnotation			UPA3_0406	MGA_0956
ORTHO_GROUP:84-2	2	2	2	0	0								MCAP_0229	MAG4920
ORTHO_GROUP:842-1	4	4	2	2	0				mhp232	NoAnnotation	NoAnnotation					MCJ_000520
ORTHO_GROUP:843-2	3	1	3	0	0								MCAP_0514,MCAP_0513,MCAP_0607
ORTHO_GROUP:844-1	3	2	2	0	1			MSC_0522+MSC_0523						MAG1340,MAG1330
ORTHO_GROUP:845-1	3	3	2	0	1												UU495+UU496		UUR10_0551			UPA3_0513
ORTHO_GROUP:846-1	4	4	4	0	0				mhp414	MHJ_0413	MHP7448_0400					MCJ_004270
ORTHO_GROUP:847-1	4	4	2	2	0				mhp071	NoAnnotation	NoAnnotation					MCJ_006250
ORTHO_GROUP:848-1	4	4	4	0	0			MSC_0359					MCAP_0343								MYPU_3700			MYPE3770
ORTHO_GROUP:849-1	4	4	4	0	0				mhp345	MHJ_0324	MHP7448_0333										MYPU_4550
ORTHO_GROUP:850-1	4	4	3	1	0		MARTH_orf708					NoAnnotation		MAG4700							MYPU_6200
ORTHO_GROUP:85-1	20	20	19	1	0	MHR_0156	MARTH_orf397	MSC_0823	mhp277	MHJ_0099	MHP7448_0102	NoAnnotation	MCAP_0750	MAG5140	MPN_629	MCJ_000850	UU181	MS53_0486	UUR10_0172	MMOB4190	MYPU_4580	UPA3_0188	MGA_0357	MYPE3730	MG_431
ORTHO_GROUP:851-1	4	4	4	0	0			MSC_0277				MCRO_0435	MCAP_0236											MYPE3340
ORTHO_GROUP:852-2	3	1	3	0	0								MCAP_0279,MCAP_0181,MCAP_0278
ORTHO_GROUP:853-1	4	4	4	0	0		MARTH_orf600											MS53_0585		MMOB0310			MGA_0526
ORTHO_GROUP:854-1	4	4	4	0	0										MPN_294				UUR10_0322				MGA_0998	MYPE700
ORTHO_GROUP:855-1	4	4	3	1	0							NoAnnotation						MS53_0366		MMOB1080	MYPU_1910
ORTHO_GROUP:856-1	3	3	2	0	1										MPN_580+MPN_581									MYPE3700	MG_068
ORTHO_GROUP:857-1	4	1	4	0	0																			MYPE2500,MYPE8380,MYPE1660,MYPE8390
ORTHO_GROUP:858-1	4	4	4	0	0				mhp419	MHJ_0417	MHP7448_0404					MCJ_002710
ORTHO_GROUP:859-1	4	4	3	1	0	NoAnnotation			mhp649	MHJ_0629	MHP7448_0628
ORTHO_GROUP:860-1	4	2	4	0	0					MHJ_0329	MHP7448_0110,MHP7448_0236,MHP7448_0636
ORTHO_GROUP:86-1	20	20	20	0	0	MHR_0384	MARTH_orf422	MSC_0727	mhp206	MHJ_0172	MHP7448_0176	MCRO_0144	MCAP_0678	MAG5290	MPN_183	MCJ_001480	UU249	MS53_0625	UUR10_0244	MMOB2530	MYPU_5690	UPA3_0257	MGA_0739	MYPE9990	MG_169
ORTHO_GROUP:861-1	4	4	4	0	0				mhp311	MHJ_0289	MHP7448_0298					MCJ_000820
ORTHO_GROUP:862-1	3	3	2	0	1														UUR10_0036		MYPU_0810+MYPU_0820			MYPE8210
ORTHO_GROUP:863-1	4	4	4	0	0		MARTH_orf568										UU092		UUR10_0104			UPA3_0093
ORTHO_GROUP:864-1	4	4	4	0	0								MCAP_0540				UU515		UUR10_0602			UPA3_0552
ORTHO_GROUP:865-1	3	1	2	0	1										MPN_089,MPN_289+MPN_290,MPN_507
ORTHO_GROUP:866-1	4	4	4	0	0				mhp444	MHJ_0438	MHP7448_0440					MCJ_002300
ORTHO_GROUP:867-1	2	1	1	0	1										MPN_376,MPN_373+MPN_374+MPN_375
ORTHO_GROUP:868-1	3	3	2	0	1												UU167+UU168		UUR10_0387			UPA3_0175
ORTHO_GROUP:869-1	2	1	2	0	0									MAG2540,MAG7100
ORTHO_GROUP:869-2	2	1	2	0	0									MAG7050,MAG7090
ORTHO_GROUP:870-1	4	4	2	2	0	NoAnnotation						NoAnnotation		MAG3420		MCJ_005820
ORTHO_GROUP:87-1	20	20	20	0	0	MHR_0055	MARTH_orf212	MSC_1008	mhp636	MHJ_0618	MHP7448_0617	MCRO_0331	MCAP_0070	MAG6120	MPN_516	MCJ_006840	UU187	MS53_0485	UUR10_0178	MMOB2810	MYPU_5460	UPA3_0194	MGA_1000	MYPE790	MG_341
ORTHO_GROUP:871-1	2	2	1	0	1														UUR10_0037		MYPU_0770+MYPU_0780+MYPU_0800
ORTHO_GROUP:872-1	3	1	2	0	1		MARTH_orf542,MARTH_orf549,MARTH_orf545+MARTH_orf546
ORTHO_GROUP:873-1	4	4	2	1	1	MHR_0153+MHR_0154											UU482		NoAnnotation			UPA3_0500
ORTHO_GROUP:874-1	2	2	1	0	1										MPN_437+MPN_438+MPN_439										MG_307
ORTHO_GROUP:875-1	2	2	2	0	0			MSC_0240						MAG1670
ORTHO_GROUP:875-2	2	2	2	0	0			MSC_0014					MCAP_0033
ORTHO_GROUP:876-1	4	4	4	0	0							MCRO_0300		MAG4830						MMOB3270				MYPE6430
ORTHO_GROUP:877-1	4	1	3	1	0			NoAnnotation
ORTHO_GROUP:878-1	4	4	4	0	0				mhp279	MHJ_0097	MHP7448_0100					MCJ_005240
ORTHO_GROUP:879-1	4	4	4	0	0	MHR_0195						MCRO_0723								MMOB3880	MYPU_6400
ORTHO_GROUP:880-1	4	4	4	0	0				mhp479	MHJ_0478	MHP7448_0481					MCJ_003440
ORTHO_GROUP:88-1	20	20	20	0	0	MHR_0382	MARTH_orf418	MSC_0725	mhp208	MHJ_0170	MHP7448_0174	MCRO_0150	MCAP_0676	MAG5250	MPN_185	MCJ_001500	UU251	MS53_0580	UUR10_0246	MMOB2550	MYPU_5670	UPA3_0259	MGA_0743	MYPE9970	MG_171
ORTHO_GROUP:881-1	4	4	4	0	0			MSC_0301				MCRO_0395	MCAP_0256	MAG4120
ORTHO_GROUP:882-1	4	4	4	0	0												UU221		UUR10_0215			UPA3_0228		MYPE8690
ORTHO_GROUP:883-1	3	2	1	1	1						NoAnnotation					MCJ_005090,MCJ_004160+MCJ_004170
ORTHO_GROUP:884-1	4	2	4	0	0									MAG5720		MCJ_005490,MCJ_001680,MCJ_005500
ORTHO_GROUP:885-1	4	4	4	0	0			MSC_0627									UU043		UUR10_0048			UPA3_0042
ORTHO_GROUP:886-1	4	2	4	0	0																MYPU_0110,MYPU_1330,MYPU_2510			MYPE4250
ORTHO_GROUP:887-1	4	4	4	0	0		MARTH_orf660	MSC_0328					MCAP_0319											MYPE9460
ORTHO_GROUP:888-1	4	1	4	0	0																			MYPE8450,MYPE8440,MYPE8430,MYPE8490
ORTHO_GROUP:889-1	4	4	4	0	0				mhp093	MHJ_0279	MHP7448_0287					MCJ_000250
ORTHO_GROUP:890-1	4	4	4	0	0				mhp644	MHJ_0625	MHP7448_0624	MCRO_0506
ORTHO_GROUP:89-1	20	20	15	1	4	MHR_0085	MARTH_orf674	MSC_0300	mhp009	MHJ_0009	MHP7448_0009	MCRO_0664+MCRO_0667	MCAP_0255	MAG6810	MPN_621	MCJ_002550+MCJ_002560	UU509	MS53_0645+MS53_0647	UUR10_0591	MMOB6210	MYPU_7050+MYPU_7070	UPA3_0539	MGA_0768	MYPE9430	MG_423
ORTHO_GROUP:891-1	2	1	1	0	1																			MYPE4070,MYPE6140+MYPE6155+MYPE6160
ORTHO_GROUP:892-1	2	2	2	0	0							MCRO_0291									MYPU_6070
ORTHO_GROUP:892-2	2	2	1	1	0	NoAnnotation								MAG4720
ORTHO_GROUP:893-1	4	3	4	0	0		MARTH_orf876					MCRO_0169,MCRO_0170									MYPU_3080
ORTHO_GROUP:894-1	4	1	4	0	0																			MYPE7710,MYPE7660,MYPE7730,MYPE7720
ORTHO_GROUP:895-1	4	4	4	0	0		MARTH_orf275										UU443				MYPU_2560	UPA3_0463
ORTHO_GROUP:896-1	4	4	4	0	0										MPN_573								MGA_0152	MYPE990	MG_392
ORTHO_GROUP:897-1	4	4	4	0	0				mhp424	MHJ_0421	MHP7448_0408					MCJ_003010
ORTHO_GROUP:898-1	4	4	4	0	0												UU263		UUR10_0259	MMOB1570		UPA3_0271
ORTHO_GROUP:899-1	3	3	2	0	1												UU542+UU543		UUR10_0634			UPA3_0580
ORTHO_GROUP:900-1	4	4	1	3	0				mhp698	NoAnnotation	NoAnnotation					NoAnnotation
ORTHO_GROUP:90-1	20	20	20	0	0	MHR_0157	MARTH_orf369	MSC_0347	mhp276	MHJ_0100	MHP7448_0103	MCRO_0171	MCAP_0330	MAG2290	MPN_622	MCJ_000860	UU204	MS53_0562	UUR10_0195	MMOB4690	MYPU_3280	UPA3_0210	MGA_0766	MYPE3880	MG_424
ORTHO_GROUP:901-1	4	4	1	3	0			MSC_0655									NoAnnotation			NoAnnotation		NoAnnotation
ORTHO_GROUP:902-1	4	4	4	0	0	MHR_0283								MAG0100		MCJ_004180					MYPU_4400
ORTHO_GROUP:903-1	3	3	2	0	1												UU302+UU303		UUR10_0299			UPA3_0311
ORTHO_GROUP:904-1	3	2	2	0	1			MSC_0810,MSC_0813					MCAP_0737+MCAP_0738
ORTHO_GROUP:905-1	4	1	1	3	0		MARTH_orf602,NoAnnotation
ORTHO_GROUP:906-1	4	4	2	2	0				mhp536	NoAnnotation	NoAnnotation					MCJ_003590
ORTHO_GROUP:907-1	4	4	4	0	0				mhp436	MHJ_0431	MHP7448_0433					MCJ_002640
ORTHO_GROUP:908-1	4	4	4	0	0										MPN_400								MGA_1071	MYPE1380	MG_281
ORTHO_GROUP:909-1	4	4	4	0	0										MPN_666								MGA_0313	MYPE9470	MG_452
ORTHO_GROUP:9-1	20	20	20	0	0	MHR_0009	MARTH_orf019	MSC_0303	mhp694	MHJ_0671	MHP7448_0672	MCRO_0545	MCAP_0258	MAG1370	MPN_480	MCJ_007290	UU267	MS53_0298	UUR10_0263	MMOB1580	MYPU_2570	UPA3_0275	MGA_0338	MYPE420	MG_334
ORTHO_GROUP:910-1	4	4	3	1	0												UU405.1		NoAnnotation			UPA3_0422		MYPE6940
ORTHO_GROUP:91-1	20	20	20	0	0	MHR_0594	MARTH_orf733	MSC_0356	mhp550	MHJ_0534	MHP7448_0533	MCRO_0025	MCAP_0340	MAG6940	MPN_637	MCJ_006790	UU511	MS53_0005	UUR10_0593	MMOB0560	MYPU_4740	UPA3_0541	MGA_0785	MYPE9540	MG_437
ORTHO_GROUP:911-1	4	4	3	0	1	NoAnnotation			mhp508	MHJ_0508	MHP7448_0511
ORTHO_GROUP:912-1	4	4	3	1	0							MCRO_0576				MCJ_001960		NoAnnotation			MYPU_0160
ORTHO_GROUP:913-1	4	4	4	0	0												UU007		UUR10_0007	MMOB5860		UPA3_0007
ORTHO_GROUP:914-1	4	1	3	1	0								MCAP_0314,MCAP_0275,MCAP_0169,NoAnnotation
ORTHO_GROUP:915-1	4	4	4	0	0			MSC_0034				MCRO_0651		MAG1490										MYPE2650
[truncated: 1,358 more rows]
