# Supplementary material for: Comparative Genomics of Mycoplasma: Analysis of Conserved Essential Genes and Diversity of the Pan-Genome
Source: PLoS One. 2012 Apr 20;7(4):e35698. doi: 10.1371/journal.pone.0035698 (PMC3335003; doi:10.1371/journal.pone.0035698)
Supplement: Table S2 — Characteristics of the Core Genome Identified in the Family Mycoplasmataceae. (XLS) [file pone.0035698.s003.xls]

## Sheet: Sheet1
Table S2. Characteristics of the core genome identified in the family Mycoplasmataceae
Locus_tag	Type	Start	End	Strand	Locus	COG(s)	Category	Product
MHR_0001	CDS	1	1215	+	dnaA	COG0593	L	Chromosomal replication initiator protein dnaA
MHR_0002	CDS	1367	2491	+	dnaN	COG0592	L	DNA polymerase III beta subunit
MHR_0004	CDS	2726	4585	+	gidA	COG0445	D	tRNA uridine 5-carboxymethylaminomethyl modification enzyme GidA
MHR_0009	CDS	9419	11893	-	valS	COG0525	J	Valyl tRNA synthetase
MHR_0029	CDS	38088	38693	+	trmB	COG0220	R	tRNA (guanine-N(7)-)-methyltransferase
MHR_0032	CDS	41349	42461	-	mnmA	COG0482	J	tRNA-specific 2-thiouridylase mnmA
MHR_0053	CDS	68060	68608	+	rplJ	COG0244	J	50S ribosomal protein L10
MHR_0054	CDS	68674	69045	+	rplL	COG0222	J	50S ribosomal protein L7/L12
MHR_0055	CDS	69144	72854	+	rpoB	COG0085	K	DNA-directed RNA polymerase subunit beta
MHR_0056	CDS	72874	77136	+	rpoC	COG0086	K	DNA-directed RNA polymerase subunit beta'
MHR_0058	CDS	77678	78226	+	-	COG1214	O	hypothetical protein MHR_0058
MHR_0067	CDS	89643	90311	+	cmk	COG0283	F	Cytidylate kinase
MHR_0068	CDS	90313	91614	+	engA	COG1160	R	Predicted GTPase protein
MHR_0070	CDS	92319	94118	+	lepA	COG0481	M	GTP-binding protein lepA
MHR_0073	CDS	96169	97707	+	-	COG3845	R	P59-like protein
MHR_0074	CDS	97700	99448	+	-	COG4603	R	Amino acid or sugar ABC transport system, permease protein
MHR_0075	CDS	99441	100379	+	-	COG1079	R	Sugar ABC transporter permease protein
MHR_0083	CDS	106500	107117	-	rpsD	COG0522	J	30S ribosomal protein S4
MHR_0084	CDS	107331	108473	+	ftsY	COG0552	U	Cell division protein ftsY
MHR_0085	gene	108709	110391	+	-	-	-	hypothetical protein
MHR_0088	CDS	111369	112427	+	hrcA	COG1420	K	Heat-inducible transcription repressor hrcA
MHR_0089	CDS	112437	113219	+	grpE	COG0576	O	Heat shock protein
MHR_0090	CDS	113219	114820	+	argS	COG0018	J	Arginyl-tRNA synthetase 1
MHR_0101	CDS	121689	123827	+	dnaX	COG2812	L	DNA polymerase III gamma and tau subunit
MHR_0104	CDS	124728	125375	+	tmk	COG0125	F	Thymidylate kinase
MHR_0105	CDS	125354	126247	+	-	COG2812	L	DNA polymerase III subunit delta
MHR_0106	CDS	126249	126986	+	-	COG0313	R	Ribosomal RNA small subunit methyltransferase I
MHR_0108	CDS	127616	128416	+	cbiO	COG1122	P	ABC transporter, ATP-binding protein
MHR_0109	CDS	128407	129321	+	-	COG1122	P	ABC transporter, ATP-binding protein
MHR_0111	CDS	130292	132313	+	lig	COG0272	L	DNA ligase, NAD-dependent
MHR_0114	CDS	134326	136959	-	gyrA	COG0188	L	DNA gyrase subunit A
MHR_0116	CDS	137616	138872	+	tyrS	COG0162	J	Tyrosyl tRNA synthetase 1
MHR_0117	CDS	139010	139990	+	prsA	COG0462	FE	Ribose-phosphate pyrophosphokinase
MHR_0118	CDS	139990	140604	+	gidB	COG0357	M	Ribosomal RNA small subunit methyltransferase G
MHR_0119	CDS	140606	141883	+	-	COG0084	L	uncharactized deoxyribonuclease yabD
MHR_0120	CDS	141864	142637	+	ksgA	COG0030	J	Ribosomal RNA small subunit methyltransferase A
MHR_0124	CDS	145905	146342	+	rplM	COG0102	J	50S ribosomal protein L13
MHR_0125	CDS	146345	146743	+	rpsI	COG0103	J	30S ribosomal protein S9
MHR_0128	CDS	148914	150599	-	uvrC	COG0322	L	Excinuclease ABC subunit C
MHR_0130	CDS	151179	153128	+	parE	COG0187	L	Topoisomerase IV subunit B
MHR_0131	CDS	153133	155778	+	parC	COG0188	L	Topoisomerase IV subunit A
MHR_0132	CDS	155788	158466	+	ileS	COG0060	J	Isoleucyl tRNA synthetase
MHR_0144	CDS	175223	176539	+	hisS	COG0124	J	Histidyl-tRNA synthetase
MHR_0145	CDS	176556	178277	+	aspS	COG0173	J	aspartyl tRNA synthetase
MHR_0147	CDS	180141	180293	+	rpmG	COG0267	J	50S ribosomal protein L33
MHR_0148	CDS	180300	181361	+	pepP	COG0006	E	Xaa-pro aminopeptidase
MHR_0151	CDS	184964	186232	-	serS	COG0172	J	Seryl-trna synthetase protein
MHR_0156	CDS	211164	211895	+	tpiA	COG0149	G	Triosephosphate isomerase
MHR_0157	CDS	212001	212267	+	rpsO	COG0184	J	30S ribosomal protein S15
MHR_0207	CDS	271562	272236	-	ung	COG0692	L	Uracil-DNA glycosylase
MHR_0210	CDS	275068	276099	-	recA	COG0468	L	recombinase A
MHR_0212	CDS	276931	278187	+	obgE	COG0536	R	GTPase obg
MHR_0216	CDS	280520	281710	+	dinP	COG0389	L	DNA polymerase IV
MHR_0217	CDS	282200	282949	+	atpB	COG0356	C	ATP synthase subunit a
MHR_0218	CDS	283050	283379	+	atpE	COG0636	C	ATP synthase C chain, sodium ion specific lipid-binding protein
MHR_0219	CDS	283411	283980	+	atpF	COG0711	C	ATP synthase subunit b
MHR_0220	CDS	283989	284525	+	atpH	COG0712	C	ATP synthase subunit delta
MHR_0221	CDS	284539	286065	+	atpA	COG0056	C	ATP synthase subunit alpha
MHR_0222	CDS	286067	286915	+	atpG	COG0224	C	ATP synthase gamma chain
MHR_0223	CDS	286924	288336	+	atpD	COG0055	C	Proton-translocating ATPase, beta subunit
MHR_0232	CDS	298485	300851	+	leuS	COG0495	J	Leucyl-trna synthetase protein
MHR_0235	CDS	303316	304689	+	dnaC	COG0305	L	Replicative helicase DnaB
MHR_0239	CDS	307278	308480	+	cysS	COG0215	J	Cysteinyl-tRNA synthetase
MHR_0240	CDS	308515	309192	+	-	COG0566	J	RNA methyltransferase, TrmH family, group 3
MHR_0243	CDS	310185	310781	+	nusG	COG0250	K	Transcription antitermination protein
MHR_0247	CDS	314193	315005	+	-	COG1692	S	Ser/Thr protein phosphatase family protein
MHR_0248	CDS	315178	317100	+	gyrB	COG0187	L	DNA gyrase subunit B
MHR_0252	CDS	323690	324832	-	metK	COG0192	H	S-adenosylmethionine synthetase
MHR_0256	CDS	327487	327924	-	smpB	COG0691	O	Trans-translation protein, binds tmRNA and tRNA
MHR_0263	CDS	337529	338482	-	ruvB	COG2255	L	Holliday junction ATP-dependent DNA helicase ruvB
MHR_0264	CDS	338460	339101	-	ruvA	COG0632	L	Holliday junction ATP-dependent DNA helicase r
MHR_0270	CDS	345717	347057	-	asnC	COG0017	J	Putative asparaginyl-trna synthetase protein
MHR_0271	CDS	347283	347735	+	rplK	COG0080	J	50S ribosomal protein L11
MHR_0272	CDS	347735	348427	+	rplA	COG0081	J	50S ribosomal protein L1
MHR_0296	CDS	381138	382256	-	nadD	COG1057	H	probable nicotinate-nucleotide adenylyltransferase
MHR_0301	CDS	389034	390242	+	ackA	COG0282	C	Acetate kinase AckA
MHR_0302	CDS	390343	390897	+	engB	COG0218	R	GTPase EngB
MHR_0310	CDS	396019	398049	+	-	COG2274	V	ABC transporter ATP-binding and permease protein
MHR_0311	CDS	398451	398903	+	-	COG0319	R	Putative metalloprotease
MHR_0313	CDS	399293	400171	+	era	COG1159	R	GTP-binding protein era-like protein
MHR_0315	CDS	401647	401868	-	rpmE	COG0254	J	50S ribosomal protein L31
MHR_0334	CDS	429598	431130	-	metS	COG0143	J	methionyl tRNA synthetase
MHR_0352	CDS	445120	446016	+	mraW	COG0275	M	Ribosomal RNA small subunit methyltransferase H
MHR_0364	CDS	469637	470197	+	efp	COG0231	J	Elongation factor P
MHR_0369	CDS	476472	477365	+	rluD	COG0564	J	ribosomal large subunit pseudouridine synthase D
MHR_0376	CDS	485576	485938	-	rplQ	COG0203	J	50S ribosomal protein L17
MHR_0377	CDS	485941	486942	-	rpoA	COG0202	K	DNA-directed RNA polymerase subunit alpha
MHR_0378	gene	486959	487351	-	rpsK	-	-	30S ribosomal protein S11
MHR_0379	CDS	487381	487749	-	rpsM	COG0099	J	30S ribosomal protein S13
MHR_0380	CDS	487911	488129	-	infA	COG0361	J	bacterial translation initiation factor 1
MHR_0381	CDS	488130	488885	-	map	COG0024	J	Methionine aminopeptidase
MHR_0382	CDS	488873	489541	-	adk	COG0563	F	adenylate kinase
MHR_0383	CDS	489535	490974	-	secY	COG0201	U	Preprotein translocase SecY subunit
MHR_0384	CDS	490974	491420	-	rplO	COG0200	J	50S ribosomal protein L15
MHR_0385	CDS	491444	492115	-	rpsE	COG0098	J	30S ribosomal protein S5
MHR_0386	CDS	492118	492489	-	rplR	COG0256	J	50S ribosomal protein L18
MHR_0387	CDS	492502	493041	-	rplF	COG0097	J	50S ribosomal protein L6
MHR_0388	CDS	493047	493439	-	rpsH	COG0096	J	30S ribosomal protein S8
MHR_0389	CDS	493441	493626	-	-	COG0199	J	30S ribosomal protein S14 type Z
MHR_0390	CDS	493647	494192	-	rplE	COG0094	J	50S ribosomal protein L5
MHR_0391	CDS	494194	494517	-	rplX	COG0198	J	50S ribosomal protein L24
MHR_0392	CDS	494587	494958	-	rplN	COG0093	J	50S ribosomal protein L14
MHR_0393	CDS	494958	495260	-	rpsQ	COG0186	J	30S ribosomal protein S17
MHR_0394	CDS	495260	495469	-	rmpC	COG0255	J	50S ribosomal protein L29
MHR_0395	CDS	495469	495882	-	rplP	COG0197	J	50S ribosomal protein L16
MHR_0396	CDS	495885	496616	-	rpsC	COG0092	J	30S ribosomal protein S3
MHR_0397	CDS	496619	496984	-	rplV	COG0091	J	50S ribosomal protein L22
MHR_0398	CDS	496998	497273	-	rpsS	COG0185	J	30S ribosomal protein S19
MHR_0399	CDS	497273	498118	-	rplB	COG0090	J	50S ribosomal protein L2
MHR_0401	CDS	498615	499502	-	rplD	COG0088	J	50S ribosomal protein L4
MHR_0402	CDS	499495	500190	-	rplC	COG0087	J	50S ribosomal protein L3
MHR_0403	CDS	500198	500512	-	rpsJ	COG0051	J	30S ribosomal protein S10
MHR_0406	CDS	502487	503314	-	nfo	COG0648	L	Probable endonuclease 4
MHR_0408	CDS	504103	505677	-	rpoD	COG0568	K	RNA polymerase sigma factor
MHR_0410	CDS	507496	508872	-	glyS	COG0423	J	Glycyl tRNA synthetase
MHR_0411	CDS	508884	510221	-	ffh	COG0541	U	Signal recognition particle protein
MHR_0412	CDS	510270	511160	-	tsf	COG0264	J	Elongation factor Ts
MHR_0413	CDS	511162	512166	-	rpsB	COG0052	J	30S ribosomal protein S2
MHR_0414	CDS	512353	512841	-	recU	COG3331	R	Holliday junction resolvase recU
MHR_0416	CDS	513244	514017	+	-	COG0204	I	Probable 1-acyl-sn-glycerol-3-phosphate acyltransferase
MHR_0417	CDS	514019	514768	+	scpA	COG1354	S	Segregation and condensation protein A
MHR_0418	CDS	514758	515369	+	scpB	COG1386	K	Segregation and condensation protein B
MHR_0421	CDS	518441	519421	+	gcp	COG0533	O	Putative glycoprotease GCP
MHR_0422	CDS	519477	519749	-	rpsT	COG0268	J	30S ribosomal protein S20
MHR_0423	CDS	519841	520497	-	rpe	COG0036	G	Ribulose-phosphate 3-epimerase
MHR_0424	CDS	520478	521332	-	rsgA	COG1162	R	Putative ribosome biogenesis GTPase rsgA
MHR_0426	CDS	522079	522657	-	gmk	COG0194	F	Guanylate kinase Gmk
MHR_0436	CDS	533810	535018	+	pgk	COG0126	G	Phosphoglycerate kinase
MHR_0441	CDS	542990	543907	-	trxB	COG0492	O	Thioredoxin reductase
MHR_0443	CDS	545049	547916	-	uvrA	COG0178	L	Excinuclease ATPase subunit-like protein
MHR_0444	CDS	547925	549700	-	-	COG0595	R	hypothetical protein MHR_0444
MHR_0463	CDS	568592	570676	-	vacB	COG0557	K	VACB-like ribonuclease II
MHR_0467	CDS	573513	574397	-	potB	COG1176	E	spermidine/putrescine ABC transporter permease protein
MHR_0468	CDS	574378	575718	-	potA	COG3842	E	ABC transporter, ATP-binding protein
MHR_0469	CDS	576450	577802	+	eno	COG0148	G	Enolase
MHR_0473	CDS	579743	581185	-	proS	COG0442	J	Prolyl-tRNA synthetase 2
MHR_0478	CDS	586968	587267	+	rplU	COG0261	J	50S ribosomal protein L21
MHR_0479	CDS	587277	587534	+	rpmA	COG0211	J	50S ribosomal protein L27
MHR_0486	CDS	599672	602611	-	dnaE	COG0587	L	DNA polymerase III alpha subunit
MHR_0488	CDS	604033	604380	-	rbfA	COG0858	J	Ribosome-binding factor A
MHR_0489	CDS	604384	606198	-	infB	COG0532	J	Translation initiation factor IF-2
MHR_0491	CDS	606464	608137	-	nusA	COG0195	K	Transcription termination-antitermination factor nusA
MHR_0498	CDS	613104	616043	+	-	COG1196	D	Protein P115
MHR_0500	CDS	617805	618224	+	rpsL	COG0048	J	Ribosomal protein S12-like protein
MHR_0501	CDS	618245	618715	+	rpsG	COG0049	J	30S ribosomal protein S7
MHR_0502	CDS	618709	620805	+	fusA	COG0480	J	translation elongation factor G
MHR_0506	CDS	623523	624950	-	pyk	COG0469	G	Pyruvate kinase
MHR_0508	CDS	626179	626907	-	-	COG0217	S	UPF0082 protein
MHR_0518	CDS	636364	636555	-	rpmB	COG0227	J	50S ribosomal protein L28
MHR_0519	CDS	636560	636919	-	rplT	COG0292	J	50S ribosomal protein L20
MHR_0520	CDS	636963	637151	-	rpmI	COG0291	J	50S ribosomal protein L35
MHR_0521	CDS	637144	637836	-	infC	COG0290	J	translation initiation factor IF-3
MHR_0524	CDS	641153	642256	-	gtp1	COG0012	J	Predicted GTPase, probable translation factor
MHR_0525	CDS	642314	642556	-	rpsR	COG0238	J	30S ribosomal protein S18
MHR_0527	CDS	643114	643662	-	rpsF	COG0360	J	30S ribosomal protein S6
MHR_0531	CDS	646964	648442	-	lysS	COG1190	J	Lysyl-tRNA synthetase 1
MHR_0532	CDS	648534	650714	-	ftsH	COG0465	O	cell division protease FtsH
MHR_0534	CDS	651610	652185	-	pth	COG0193	J	Peptidyl-tRNA hydrolase
MHR_0535	CDS	652209	652622	-	-	COG0816	L	Holliday junction resolvase, putative
MHR_0537	CDS	653821	656484	-	alaS	COG0013	J	alanyl tRNA synthetase
MHR_0542	gene	661265	661591	-	rpmF	-	-	50S ribosomal protein L32
MHR_0543	CDS	661712	663898	-	pheT	COG0072	J	Phenylalanyl-tRNA synthetase beta chain
MHR_0544	CDS	663910	664866	-	-	COG0016	J	Phenylalanyl-tRNA synthetase, alpha subunit
MHR_0548	CDS	669032	669886	-	rbgA	COG1161	R	GTP-binding protein
MHR_0560	CDS	688443	689651	-	tuf	COG0050	J	Elongation factor Tu
MHR_0561	CDS	689843	692464	-	lon	COG0466	O	ATP-dependent protease La
MHR_0563	CDS	693273	693896	-	upp	COG0035	F	Uracil phosphoribosyltransferase
MHR_0564	CDS	693968	694639	-	deoC	COG0274	F	Deoxyribose-phosphate aldolase 1
MHR_0565	CDS	694639	695934	-	deoA	COG0213	F	Thymidine phosphorylase
MHR_0566	CDS	695939	696637	-	deoD	COG0813	F	Probable purine nucleoside phosphorylase transmembrane protein
MHR_0567	CDS	697241	700147	-	secA	COG0653	U	Protein translocase subunit secA
MHR_0572	CDS	704568	705944	+	gatA	COG0154	J	Glutamyl-tRNA amidotransferase subunit A
MHR_0573	CDS	705934	707358	+	gatB	COG0064	J	Glutamyl-tRNA amidotransferase subunit B
MHR_0584	CDS	715873	717207	-	trmE	COG0486	R	tRNA modification GTPase mnmE
MHR_0593	CDS	728378	732751	-	polC	COG2176	L	DNA polymerase III alpha subunit
MHR_0594	CDS	732781	733704	-	-	COG0575	I	Phosphatidate cytidylyltransferase synthase
MHR_0595	CDS	733709	734269	-	frr	COG0233	J	Ribosome recycling factor
MHR_0596	CDS	734274	734990	-	pyrH	COG0528	F	Uridylate kinase smbA
MHR_0599	CDS	737488	739029	-	gpmI	COG0696	G	2,3-bisphosphoglycerate-independent phosphoglycerate mutase
MHR_0600	CDS	739019	739309	-	-	COG3763	S	Probable exported protein
MHR_0603	CDS	742908	743891	+	trpS	COG0180	J	Tryptophanyl-trna synthetase protein
MHR_0604	CDS	743893	745638	+	thrS	COG0441	J	Threonyl-tRNA synthetase
MHR_0609	CDS	749525	750988	-	tig	COG0544	O	Trigger factor
MHR_0612	CDS	753528	755321	-	dnaK	COG0443	O	Hsp70-like protein
MHR_0620	CDS	761970	762548	+	tdk	COG1435	F	Thymidine kinase
MHR_0626	CDS	768392	768727	-	-	COG0537	FG	Uncharacterized 13.1 kDa HIT-like protein in P37 5'region
MHR_0640	CDS	786884	787720	-	fpg	COG0266	L	Formamidopyrimidine-DNA glycosylase, MutM
MHR_0641	CDS	787720	788181	-	rpiB	COG0698	G	Ribose 5-phosphate isomerase B
MHR_0645	CDS	792323	794329	-	uvrB	COG0556	L	Excinuclease ABC subunit B
MHR_0646	CDS	794379	794933	-	ppa	COG0221	C	Pyrophosphatephospho hydrolase
MHR_0648	CDS	795814	796659	-	-	COG1481	S	Expressed protein
MHR_0680	CDS	838765	839115	-	rnpA	COG0594	J	Ribonuclease P protein component
MHR_0681	CDS	16742	17218	-	-	-	-	Transcription elongation factor
MHR_0682	CDS	309797	309937	+	-	-	-	hypothetical protein
MHR_0683	CDS	487774	487887	-	-	-	-	50S ribosomal protein L36
MHR_0685	CDS	839115	839258	-	-	-	-	50S ribosomal protein L34
